# Supplementary material for: Comparison of visual performance between bifocal and extended-depth-of-focus intraocular lenses
Source: PLoS One. 2023 Jul 13;18(7):e0288602. doi: 10.1371/journal.pone.0288602 (PMC10343039; doi:10.1371/journal.pone.0288602)
Supplement: S1 Table — Patient demographics and pre/postoperative visual parameters (A, B). For categorical data, each category and its count and frequency are shown, and the two-sided Fisher’s exact test was used to compare categorical data across the bifocal and EDOF IOL groups. For numerical data, the means and standard deviations are shown, and the two-sided Mann–Whitney test was used to compare numerical data across the bifocal and EDOF IOL groups. Parameters in the bifocal and EDOF groups used to adjust the linear regression model are shown in (B). Age, sex, axial length (at the time of surgery), subjective refraction spherical equivalent (SE), subjective refraction cylinder (CYL), corneal astigmatism (keratometric cylinder), corneal higher-order aberrations (astigmatism, total higher-order aberration (HOA), third-, fourth-, trefoil, coma, tetrafoil, second-order astigmatism (2nd Astig), and spherical, scaled to a pupil size of 4 mm/6 mm). CYL, subjective refraction cylinder; HOA, higher-order aberration; WF_4_post_C, wavefront_4_post_corneal; SE, subjective refraction spherical equivalent. (ZIP) [file pone.0288602.s001.zip › S1A_Table.xlsx]

## Sheet: Supplemental Table S1(A)
Supplemental Table S1
				Statistics
No	Variable	Levels	Statistic	ZMB00	ZXR00V	P
1	Age		N	663	105	0.434401
2			Mean±SD	67.043±7.809	67.810±6.891
3			Median(25%,75%)	68.000 (64.000,72.000)	69.000 (64.000,73.000)
4			Min.,Max.	26.000, 86.000	51.000, 85.000
5	Sex	F	N(%)	518 (78.1)	39 (37.1)	6.44916e-18	*	*
6		M	N(%)	145 (21.9)	66 (62.9)
7	SE		N	1069	185	3.01248e-28	*	*
8			Mean±SD	0.229±0.448	-0.241±0.524
9			Median(25%,75%)	0.250 (0.000,0.500)	-0.250 (-0.500,0.125)
10			Min.,Max.	-1.625, 1.625	-2.000, 1.000
11	CYL		N	849	185	1.29092e-10	*	*
12			Mean±SD	-0.785±0.397	-0.574±0.504
13			Median(25%,75%)	-0.750 (-1.000,-0.500)	-0.500 (-0.750,-0.250)
14			Min.,Max.	-2.500, -0.250	-2.750, 0.000
15	Corneal Astigmatism		N	525	207	0.0583109
16			Mean±SD	-0.731±0.413	-0.674±0.398
17			Median(25%,75%)	-0.620 (-1.000,-0.370)	-0.620 (-0.870,-0.370)
18			Min.,Max.	-2.250, 0.000	-2.000, 0.000
19	Axial Length		N	1326	210	0.00100167	*
20			Mean±SD	24.045±1.574	24.379±1.622
21			Median(25%,75%)	23.645 (22.920,24.930)	23.980 (23.305,25.435)
22			Min.,Max.	20.820, 30.070	20.450, 30.060
23	UDVA_pre		N	1305	210	0.109616
24			Mean±SD	0.541±0.449	0.514±0.497
25			Median(25%,75%)	0.398 (0.155,0.824)	0.398 (0.111,0.824)
26			Min.,Max.	-0.176, 2.301	-0.176, 2.000
27	CDVA_pre		N	1303	210	0.0206936	*
28			Mean±SD	0.057±0.217	0.072±0.296
29			Median(25%,75%)	0.000 (-0.079,0.155)	-0.000 (-0.079,0.155)
30			Min.,Max.	-0.176, 1.398	-0.176, 1.699
31	UDVA_post		N	1252	210	0.289998
32			Mean±SD	-0.042±0.141	-0.013±0.170
33			Median(25%,75%)	-0.079 (-0.176,0.000)	-0.079 (-0.079,0.046)
34			Min.,Max.	-0.176, 2.301	-0.176, 1.398
35	CDVA_post		N	1251	210	2.65942e-36	*	*
36			Mean±SD	-0.136±0.068	-0.123±0.131
37			Median(25%,75%)	-0.176 (-0.176,-0.079)	-0.176 (-0.176,-0.079)
38			Min.,Max.	-0.176, 0.222	-0.176, 1.398
39	UIVA_pre		N	1086	203	0.120864
40			Mean±SD	0.609±0.340	0.620±0.340
41			Median(25%,75%)	0.523 (0.398,0.824)	0.523 (0.398,0.824)
42			Min.,Max.	0.000, 1.523	0.046, 1.523
43	CIVA_pre		N	1094	203	0.384711
44			Mean±SD	0.167±0.212	0.176±0.225
45			Median(25%,75%)	0.097 (0.000,0.301)	0.097 (-0.000,0.301)
46			Min.,Max.	-0.352, 1.398	-0.176, 1.155
47	UIVA_post		N	1031	198	0.000781304	*
48			Mean±SD	0.217±0.180	0.155±0.145
49			Median(25%,75%)	0.155 (0.046,0.301)	0.155 (0.046,0.222)
50			Min.,Max.	-0.176, 0.824	-0.079, 0.699
51	CIVA_post		N	1033	198	0.457741
52			Mean±SD	0.038±0.095	0.044±0.109
53			Median(25%,75%)	0.000 (0.000,0.046)	-0.000 (-0.000,0.046)
54			Min.,Max.	-0.176, 0.523	-0.176, 0.523
55	UNVA_pre		N	1242	205	0.828037
56			Mean±SD	0.644±0.342	0.697±0.334
57			Median(25%,75%)	0.699 (0.398,0.824)	0.699 (0.523,0.824)
58			Min.,Max.	0.000, 1.699	-0.000, 1.699
59	CNVA_pre		N	1227	205	0.0180276	*
60			Mean±SD	0.145±0.207	0.183±0.260
61			Median(25%,75%)	0.046 (0.000,0.222)	0.097 (-0.000,0.301)
62			Min.,Max.	-0.176, 1.301	-0.176, 1.699
63	UNVA_post		N	1243	210	3.40081e-69	*	*
64			Mean±SD	0.118±0.138	0.383±0.223
65			Median(25%,75%)	0.097 (0.000,0.222)	0.301 (0.222,0.523)
66			Min.,Max.	-0.079, 0.699	-0.000, 1.523
67	CNVA_post		N	1242	210	7.3322e-21	*	*
68			Mean±SD	0.039±0.083	0.161±0.220
69			Median(25%,75%)	0.000 (0.000,0.046)	0.046 (-0.000,0.222)
70			Min.,Max.	-0.176, 0.523	-0.000, 1.523
71	SPH_pre		N	1234	202	0.156179
72			Mean±SD	-1.005±4.026	-1.087±3.634
73			Median(25%,75%)	0.500 (-3.000,1.750)	0.000 (-2.188,1.250)
74			Min.,Max.	-19.000, 6.000	-16.500, 4.000
75	CYL_pre		N	989	202	0.00316386	*
76			Mean±SD	-1.072±0.602	-0.900±0.663
77			Median(25%,75%)	-1.000 (-1.500,-0.500)	-1.000 (-1.438,-0.500)
78			Min.,Max.	-4.500, -0.250	-3.000, 0.000
79	AXIS_pre		N	989	161	0.122553
80			Mean±SD	92.917±37.802	97.919±32.464
81			Median(25%,75%)	90.000 (75.000,110.000)	90.000 (80.000,110.000)
82			Min.,Max.	5.000, 180.000	10.000, 180.000
83	SPH_post		N	987	185	2.71047e-33	*	*
84			Mean±SD	0.585±0.458	0.046±0.578
85			Median(25%,75%)	0.500 (0.250,0.750)	0.000 (-0.250,0.500)
86			Min.,Max.	-1.500, 2.250	-1.750, 1.750
87	AXIS_post		N	849	140	0.295334
88			Mean±SD	97.032±45.481	93.321±43.318
89			Median(25%,75%)	90.000 (70.000,130.000)	90.000 (70.000,120.000)
90			Min.,Max.	5.000, 180.000	5.000, 180.000
91	SPH(CIVA)_pre		N	1064	205	0.375971
92			Mean±SD	0.974±3.874	0.943±3.614
93			Median(25%,75%)	2.000 (-1.000,3.750)	2.000 (0.000,3.250)
94			Min.,Max.	-17.000, 9.000	-14.500, 6.000
95	CYL(CIVA)_pre		N	824	205	0.00063172	*
96			Mean±SD	-1.077±0.618	-0.878±0.672
97			Median(25%,75%)	-1.000 (-1.500,-0.500)	-1.000 (-1.250,-0.250)
98			Min.,Max.	-4.500, 0.000	-3.000, 0.000
99	AXIS(CIVA)_pre		N	823	159	0.197236
100			Mean±SD	94.089±38.446	98.050±32.617
101			Median(25%,75%)	90.000 (77.500,110.000)	90.000 (80.000,110.000)
102			Min.,Max.	5.000, 180.000	10.000, 180.000
103	SPH(CIVA)_post		N	965	180	1.28096e-16	*	*
104			Mean±SD	2.081±0.890	1.482±0.972
105			Median(25%,75%)	2.250 (1.750,2.750)	1.750 (0.750,2.250)
106			Min.,Max.	-1.500, 4.000	-0.750, 3.750
107	CYL(CIVA)_post		N	683	180	1.84984e-11	*	*
108			Mean±SD	-0.769±0.386	-0.533±0.495
109			Median(25%,75%)	-0.750 (-1.000,-0.500)	-0.500 (-0.750,0.000)
110			Min.,Max.	-2.500, -0.250	-2.250, 0.000
111	AXIS(CIVA)_post		N	682	125	0.0437216	*
112			Mean±SD	98.453±45.252	90.720±42.415
113			Median(25%,75%)	90.000 (70.000,130.000)	85.000 (70.000,110.000)
114			Min.,Max.	5.000, 180.000	5.000, 180.000
115	SPH(CNVA)_pre		N	1208	205	0.203012
116			Mean±SD	2.037±3.926	1.946±3.611
117			Median(25%,75%)	3.250 (0.500,4.750)	3.000 (1.000,4.250)
118			Min.,Max.	-16.000, 9.000	-13.500, 7.000
119	CYL(CNVA)_pre		N	940	205	0.00042775	*
120			Mean±SD	-1.081±0.618	-0.878±0.672
121			Median(25%,75%)	-1.000 (-1.500,-0.500)	-1.000 (-1.250,-0.250)
122			Min.,Max.	-4.500, -0.250	-3.000, 0.000
123	AXIS(CNVA)_pre		N	940	159	0.150387
124			Mean±SD	93.346±37.972	98.050±32.617
125			Median(25%,75%)	90.000 (75.000,110.000)	90.000 (80.000,110.000)
126			Min.,Max.	5.000, 180.000	10.000, 180.000
127	SPH(CNVA)_post		N	997	193	9.15039e-06	*	*
128			Mean±SD	1.094±1.174	1.755±1.439
129			Median(25%,75%)	0.750 (0.250,1.250)	2.000 (0.250,3.000)
130			Min.,Max.	-1.500, 5.000	-1.000, 4.750
131	CYL(CNVA)_post		N	823	193	2.8858e-16	*	*
132			Mean±SD	-0.786±0.398	-0.506±0.479
133			Median(25%,75%)	-0.750 (-1.000,-0.500)	-0.500 (-0.750,0.000)
134			Min.,Max.	-2.500, -0.250	-2.250, 0.000
135	AXIS(CNVA)_post		N	823	132	0.109772
136			Mean±SD	97.649±45.448	91.288±42.402
137			Median(25%,75%)	90.000 (70.000,130.000)	90.000 (70.000,116.250)
138			Min.,Max.	5.000, 180.000	5.000, 180.000
139	WF_4_pre_O_Astigmatism		N	777	174	0.029565	*
140			Mean±SD	-1.130±0.967	-1.220±0.901
141			Median(25%,75%)	-0.952 (-1.450,-0.548)	-1.158 (-1.538,-0.619)
142			Min.,Max.	-12.796, -0.046	-7.768, -0.103
143	WF_4_pre_O_TotalHOA		N	777	174	0.298342
144			Mean±SD	0.272±0.274	0.303±0.351
145			Median(25%,75%)	0.212 (0.156,0.308)	0.220 (0.165,0.304)
146			Min.,Max.	0.061, 3.923	0.072, 3.191
147	WF_4_pre_O_Third		N	777	174	0.16665
148			Mean±SD	0.225±0.249	0.253±0.327
149			Median(25%,75%)	0.176 (0.124,0.250)	0.187 (0.136,0.265)
150			Min.,Max.	0.020, 3.617	0.048, 3.047
151	WF_4_pre_O_Fourth		N	777	174	0.884199
152			Mean±SD	0.139±0.129	0.150±0.148
153			Median(25%,75%)	0.105 (0.072,0.160)	0.107 (0.071,0.166)
154			Min.,Max.	0.014, 1.626	0.018, 0.948
155	WF_4_pre_O_Trefoil		N	777	174	0.0797382
156			Mean±SD	0.157±0.207	0.175±0.235
157			Median(25%,75%)	0.115 (0.073,0.182)	0.132 (0.082,0.199)
158			Min.,Max.	0.003, 3.540	0.014, 2.308
159	WF_4_pre_O_Coma		N	777	174	0.902307
160			Mean±SD	0.144±0.155	0.165±0.241
161			Median(25%,75%)	0.113 (0.071,0.171)	0.110 (0.068,0.169)
162			Min.,Max.	0.002, 2.565	0.005, 1.989
163	WF_4_pre_O_Tetrafoil		N	777	174	0.859311
164			Mean±SD	0.074±0.099	0.081±0.101
165			Median(25%,75%)	0.050 (0.031,0.083)	0.055 (0.027,0.096)
166			Min.,Max.	0.002, 1.578	0.003, 0.703
167	WF_4_pre_O_2ndAstig		N	777	174	0.127061
168			Mean±SD	0.060±0.066	0.073±0.097
169			Median(25%,75%)	0.043 (0.025,0.072)	0.048 (0.027,0.077)
170			Min.,Max.	0.001, 0.774	0.002, 0.728
171	WF_4_pre_O_Spherical		N	777	174	0.328976
172			Mean±SD	0.055±0.099	0.057±0.098
173			Median(25%,75%)	0.051 (0.011,0.099)	0.043 (0.010,0.093)
174			Min.,Max.	-0.400, 0.860	-0.194, 0.502
175	WF_4_pre_C_Astigmatism		N	777	174	0.611926
176			Mean±SD	-0.915±0.618	-0.898±0.624
177			Median(25%,75%)	-0.789 (-1.192,-0.462)	-0.778 (-1.195,-0.475)
178			Min.,Max.	-4.301, -0.037	-4.001, -0.049
179	WF_4_pre_C_TotalHOA		N	777	174	0.407361
180			Mean±SD	0.182±0.106	0.193±0.120
181			Median(25%,75%)	0.163 (0.128,0.209)	0.168 (0.128,0.220)
182			Min.,Max.	0.056, 1.798	0.054, 1.151
183	WF_4_pre_C_Third		N	777	174	0.251816
184			Mean±SD	0.157±0.103	0.168±0.103
185			Median(25%,75%)	0.140 (0.102,0.187)	0.140 (0.107,0.204)
186			Min.,Max.	0.009, 1.706	0.047, 0.827
187	WF_4_pre_C_Fourth		N	777	174	0.0359585	*
188			Mean±SD	0.085±0.047	0.085±0.074
189			Median(25%,75%)	0.076 (0.059,0.099)	0.070 (0.052,0.095)
190			Min.,Max.	0.017, 0.567	0.012, 0.801
191	WF_4_pre_C_Trefoil		N	777	174	0.0941229
192			Mean±SD	0.107±0.085	0.119±0.091
193			Median(25%,75%)	0.094 (0.057,0.136)	0.098 (0.070,0.147)
194			Min.,Max.	0.006, 1.401	0.000, 0.735
195	WF_4_pre_C_Coma		N	777	174	0.489284
196			Mean±SD	0.104±0.076	0.108±0.070
197			Median(25%,75%)	0.090 (0.057,0.129)	0.092 (0.061,0.141)
198			Min.,Max.	0.005, 0.974	0.005, 0.380
199	WF_4_pre_C_Tetrafoil		N	777	174	0.121418
200			Mean±SD	0.042±0.038	0.050±0.058
201			Median(25%,75%)	0.034 (0.021,0.052)	0.036 (0.023,0.061)
202			Min.,Max.	0.001, 0.520	0.003, 0.503
203	WF_4_pre_C_2ndAstig		N	777	174	0.94061
204			Mean±SD	0.039±0.031	0.038±0.030
205			Median(25%,75%)	0.031 (0.018,0.048)	0.031 (0.018,0.049)
206			Min.,Max.	0.002, 0.327	0.003, 0.234
207	WF_4_pre_C_Spherical		N	777	174	3.16996e-05	*	*
208			Mean±SD	0.047±0.039	0.033±0.059
209			Median(25%,75%)	0.048 (0.024,0.069)	0.036 (0.017,0.058)
210			Min.,Max.	-0.236, 0.269	-0.578, 0.165
211	WF_4_pre_I_Astigmatism		N	777	174	0.867353
212			Mean±SD	-1.076±0.931	-1.080±0.820
213			Median(25%,75%)	-0.946 (-1.276,-0.648)	-0.990 (-1.340,-0.612)
214			Min.,Max.	-13.869, -0.053	-7.400, -0.168
215	WF_4_pre_I_TotalHOA		N	777	174	0.427882
216			Mean±SD	0.233±0.291	0.263±0.359
217			Median(25%,75%)	0.167 (0.115,0.248)	0.172 (0.121,0.254)
218			Min.,Max.	0.036, 3.922	0.034, 3.118
219	WF_4_pre_I_Third		N	777	174	0.617829
220			Mean±SD	0.185±0.264	0.206±0.329
221			Median(25%,75%)	0.131 (0.088,0.192)	0.127 (0.090,0.198)
222			Min.,Max.	0.011, 3.706	0.025, 2.964
223	WF_4_pre_I_Fourth		N	777	174	0.221542
224			Mean±SD	0.130±0.135	0.148±0.159
225			Median(25%,75%)	0.093 (0.060,0.150)	0.098 (0.068,0.157)
226			Min.,Max.	0.012, 1.705	0.021, 0.969
227	WF_4_pre_I_Trefoil		N	777	174	0.956047
228			Mean±SD	0.128±0.214	0.136±0.238
229			Median(25%,75%)	0.082 (0.050,0.138)	0.084 (0.056,0.138)
230			Min.,Max.	0.002, 3.409	0.007, 2.226
231	WF_4_pre_I_Coma		N	777	174	0.0937036
232			Mean±SD	0.118±0.166	0.144±0.234
233			Median(25%,75%)	0.080 (0.048,0.132)	0.084 (0.055,0.144)
234			Min.,Max.	0.002, 2.624	0.005, 1.957
235	WF_4_pre_I_Tetrafoil		N	777	174	0.307296
236			Mean±SD	0.077±0.105	0.089±0.110
237			Median(25%,75%)	0.052 (0.031,0.086)	0.055 (0.031,0.093)
238			Min.,Max.	0.002, 1.654	0.003, 0.690
239	WF_4_pre_I_2ndAstig		N	777	174	0.0846594
240			Mean±SD	0.059±0.070	0.072±0.099
241			Median(25%,75%)	0.039 (0.022,0.069)	0.045 (0.029,0.068)
242			Min.,Max.	0.001, 0.820	0.000, 0.712
243	WF_4_pre_I_Spherical		N	777	174	0.274339
244			Mean±SD	0.008±0.100	0.025±0.108
245			Median(25%,75%)	0.004 (-0.036,0.049)	0.011 (-0.032,0.067)
246			Min.,Max.	-0.516, 0.816	-0.229, 0.639
247	WF_4_post_O_Astigmatism		N	953	180	0.785839
248			Mean±SD	-0.831±0.931	-1.387±7.535
249			Median(25%,75%)	-0.718 (-1.083,-0.457)	-0.716 (-1.104,-0.450)
250			Min.,Max.	-25.265, -0.033	-101.650, -0.081
251	WF_4_post_O_TotalHOA		N	953	180	0.00568373	*
252			Mean±SD	0.194±0.191	0.254±0.483
253			Median(25%,75%)	0.164 (0.122,0.215)	0.174 (0.136,0.246)
254			Min.,Max.	0.036, 3.875	0.048, 6.320
255	WF_4_post_O_Third		N	953	180	0.0116538	*
256			Mean±SD	0.167±0.179	0.222±0.474
257			Median(25%,75%)	0.141 (0.101,0.194)	0.149 (0.111,0.224)
258			Min.,Max.	0.021, 3.672	0.035, 6.250
259	WF_4_post_O_Fourth		N	953	180	0.0144666	*
260			Mean±SD	0.089±0.078	0.109±0.112
261			Median(25%,75%)	0.071 (0.052,0.099)	0.080 (0.053,0.119)
262			Min.,Max.	0.014, 1.238	0.018, 0.938
263	WF_4_post_O_Trefoil		N	953	180	0.210148
264			Mean±SD	0.121±0.114	0.150±0.289
265			Median(25%,75%)	0.102 (0.064,0.150)	0.110 (0.069,0.157)
266			Min.,Max.	0.004, 2.043	0.013, 3.742
267	WF_4_post_O_Coma		N	953	180	0.0005872	*
268			Mean±SD	0.102±0.148	0.149±0.381
269			Median(25%,75%)	0.080 (0.050,0.124)	0.096 (0.063,0.142)
270			Min.,Max.	0.001, 3.506	0.012, 5.005
271	WF_4_post_O_Tetrafoil		N	953	180	0.154328
272			Mean±SD	0.055±0.053	0.066±0.077
273			Median(25%,75%)	0.046 (0.027,0.066)	0.048 (0.028,0.075)
274			Min.,Max.	0.003, 1.002	0.002, 0.759
275	WF_4_post_O_2ndAstig		N	953	180	0.0255501	*
276			Mean±SD	0.043±0.044	0.056±0.075
277			Median(25%,75%)	0.033 (0.019,0.051)	0.035 (0.020,0.065)
278			Min.,Max.	0.002, 0.501	0.003, 0.642
279	WF_4_post_O_Spherical		N	953	180	0.140995
280			Mean±SD	0.023±0.062	0.030±0.068
281			Median(25%,75%)	0.013 (-0.011,0.045)	0.024 (-0.009,0.053)
282			Min.,Max.	-0.528, 0.586	-0.133, 0.376
283	WF_4_post_C_Astigmatism		N	953	180	0.53334
284			Mean±SD	-0.873±0.501	-0.863±0.540
285			Median(25%,75%)	-0.811 (-1.123,-0.498)	-0.759 (-1.087,-0.480)
286			Min.,Max.	-2.873, -0.006	-3.225, -0.026
287	WF_4_post_C_TotalHOA		N	953	180	0.437728
288			Mean±SD	0.204±0.105	0.201±0.096
289			Median(25%,75%)	0.186 (0.142,0.237)	0.179 (0.134,0.242)
290			Min.,Max.	0.049, 1.328	0.060, 0.607
291	WF_4_post_C_Third		N	953	180	0.534238
292			Mean±SD	0.174±0.100	0.170±0.092
293			Median(25%,75%)	0.159 (0.111,0.212)	0.154 (0.106,0.206)
294			Min.,Max.	0.025, 1.305	0.025, 0.572
295	WF_4_post_C_Fourth		N	953	180	0.133926
296			Mean±SD	0.098±0.054	0.096±0.054
297			Median(25%,75%)	0.089 (0.067,0.114)	0.082 (0.061,0.115)
298			Min.,Max.	0.023, 0.659	0.019, 0.402
299	WF_4_post_C_Trefoil		N	953	180	0.526913
300			Mean±SD	0.131±0.086	0.126±0.076
301			Median(25%,75%)	0.117 (0.074,0.169)	0.112 (0.072,0.169)
302			Min.,Max.	0.003, 0.952	0.005, 0.460
303	WF_4_post_C_Coma		N	953	180	0.864807
304			Mean±SD	0.100±0.075	0.102±0.074
305			Median(25%,75%)	0.086 (0.055,0.129)	0.086 (0.053,0.131)
306			Min.,Max.	0.002, 1.078	0.009, 0.558
307	WF_4_post_C_Tetrafoil		N	953	180	0.551944
308			Mean±SD	0.059±0.045	0.062±0.046
309			Median(25%,75%)	0.049 (0.029,0.076)	0.052 (0.031,0.078)
310			Min.,Max.	0.001, 0.497	0.005, 0.319
311	WF_4_post_C_2ndAstig		N	953	180	0.214656
312			Mean±SD	0.039±0.030	0.044±0.037
313			Median(25%,75%)	0.032 (0.020,0.051)	0.035 (0.022,0.056)
314			Min.,Max.	0.001, 0.224	0.003, 0.190
315	WF_4_post_C_Spherical		N	953	180	0.000568109	*
316			Mean±SD	0.048±0.047	0.037±0.039
317			Median(25%,75%)	0.047 (0.026,0.070)	0.040 (0.017,0.060)
318			Min.,Max.	-0.356, 0.651	-0.156, 0.174
319	WF_4_post_I_Astigmatism		N	953	180	0.015982	*
320			Mean±SD	-0.606±0.874	-1.222±7.667
321			Median(25%,75%)	-0.531 (-0.712,-0.391)	-0.571 (-0.790,-0.436)
322			Min.,Max.	-24.977, -0.061	-103.343, -0.088
323	WF_4_post_I_TotalHOA		N	953	180	0.0584787
324			Mean±SD	0.157±0.195	0.206±0.479
325			Median(25%,75%)	0.120 (0.098,0.159)	0.134 (0.101,0.178)
326			Min.,Max.	0.037, 3.902	0.040, 6.253
327	WF_4_post_I_Third		N	953	180	0.0262881	*
328			Mean±SD	0.123±0.182	0.168±0.471
329			Median(25%,75%)	0.094 (0.067,0.131)	0.102 (0.072,0.149)
330			Min.,Max.	0.021, 3.684	0.023, 6.186
331	WF_4_post_I_Fourth		N	953	180	0.826891
332			Mean±SD	0.091±0.080	0.103±0.106
333			Median(25%,75%)	0.074 (0.058,0.093)	0.073 (0.050,0.111)
334			Min.,Max.	0.014, 1.285	0.017, 0.913
335	WF_4_post_I_Trefoil		N	953	180	0.111902
336			Mean±SD	0.076±0.111	0.108±0.292
337			Median(25%,75%)	0.055 (0.032,0.086)	0.058 (0.034,0.104)
338			Min.,Max.	0.002, 2.102	0.008, 3.700
339	WF_4_post_I_Coma		N	953	180	0.0847402
340			Mean±SD	0.088±0.150	0.118±0.373
341			Median(25%,75%)	0.068 (0.044,0.100)	0.072 (0.052,0.102)
342			Min.,Max.	0.003, 3.505	0.002, 4.957
343	WF_4_post_I_Tetrafoil		N	953	180	0.104249
344			Mean±SD	0.050±0.061	0.063±0.081
345			Median(25%,75%)	0.037 (0.020,0.058)	0.040 (0.023,0.074)
346			Min.,Max.	0.001, 1.022	0.006, 0.743
347	WF_4_post_I_2ndAstig		N	953	180	0.0175288	*
348			Mean±SD	0.038±0.044	0.051±0.068
349			Median(25%,75%)	0.028 (0.017,0.044)	0.030 (0.019,0.053)
350			Min.,Max.	0.001, 0.532	0.002, 0.553
351	WF_4_post_I_Spherical		N	953	180	8.96958e-06	*	*
352			Mean±SD	-0.025±0.066	-0.007±0.064
353			Median(25%,75%)	-0.035 (-0.060,-0.000)	-0.014 (-0.044,0.019)
354			Min.,Max.	-0.568, 0.477	-0.224, 0.308
355	WF_6_pre_O_Astigmatism		N	696	147	0.0586819
356			Mean±SD	-1.551±1.746	-1.707±1.609
357			Median(25%,75%)	-1.145 (-1.819,-0.632)	-1.288 (-2.118,-0.743)
358			Min.,Max.	-18.725, -0.039	-10.413, -0.195
359	WF_6_pre_O_TotalHOA		N	696	147	0.174507
360			Mean±SD	1.429±1.567	1.580±1.620
361			Median(25%,75%)	0.883 (0.626,1.517)	1.001 (0.621,1.590)
362			Min.,Max.	0.240, 15.043	0.294, 9.942
363	WF_6_pre_O_Third		N	696	147	0.419945
364			Mean±SD	0.802±0.964	0.871±1.061
365			Median(25%,75%)	0.535 (0.377,0.860)	0.605 (0.341,0.965)
366			Min.,Max.	0.116, 9.895	0.140, 9.238
367	WF_6_pre_O_Fourth		N	696	147	0.193509
368			Mean±SD	0.967±1.194	1.082±1.197
369			Median(25%,75%)	0.532 (0.365,1.100)	0.634 (0.381,1.094)
370			Min.,Max.	0.069, 12.347	0.111, 6.927
371	WF_6_pre_O_Trefoil		N	696	147	0.0165554	*
372			Mean±SD	0.512±0.732	0.585±0.818
373			Median(25%,75%)	0.319 (0.192,0.558)	0.366 (0.238,0.646)
374			Min.,Max.	0.011, 7.942	0.025, 7.449
375	WF_6_pre_O_Coma		N	696	147	0.854331
376			Mean±SD	0.561±0.678	0.596±0.721
377			Median(25%,75%)	0.387 (0.239,0.620)	0.357 (0.217,0.664)
378			Min.,Max.	0.020, 6.689	0.078, 5.464
379	WF_6_pre_O_Tetrafoil		N	696	147	0.0597103
380			Mean±SD	0.480±0.807	0.533±0.716
381			Median(25%,75%)	0.195 (0.096,0.483)	0.269 (0.118,0.640)
382			Min.,Max.	0.007, 8.549	0.007, 3.724
383	WF_6_pre_O_2ndAstig		N	696	147	0.121268
384			Mean±SD	0.424±0.696	0.487±0.673
385			Median(25%,75%)	0.184 (0.107,0.408)	0.222 (0.118,0.513)
386			Min.,Max.	0.004, 7.966	0.003, 4.019
387	WF_6_pre_O_Spherical		N	696	147	0.323488
388			Mean±SD	0.415±0.802	0.503±0.932
389			Median(25%,75%)	0.339 (0.152,0.565)	0.356 (0.171,0.643)
390			Min.,Max.	-4.432, 4.404	-4.451, 4.816
391	WF_6_pre_C_Astigmatism		N	696	147	0.788819
392			Mean±SD	-0.658±0.494	-0.652±0.433
393			Median(25%,75%)	-0.555 (-0.847,-0.319)	-0.539 (-0.842,-0.354)
394			Min.,Max.	-4.425, -0.019	-2.506, -0.071
395	WF_6_pre_C_TotalHOA		N	696	147	0.122166
396			Mean±SD	0.516±0.389	0.487±0.244
397			Median(25%,75%)	0.452 (0.389,0.538)	0.435 (0.353,0.550)
398			Min.,Max.	0.142, 6.656	0.225, 2.305
399	WF_6_pre_C_Third		N	696	147	0.522128
400			Mean±SD	0.351±0.271	0.343±0.206
401			Median(25%,75%)	0.307 (0.227,0.408)	0.297 (0.212,0.420)
402			Min.,Max.	0.058, 4.059	0.089, 1.657
403	WF_6_pre_C_Fourth		N	696	147	0.00981533	*
404			Mean±SD	0.327±0.218	0.299±0.140
405			Median(25%,75%)	0.300 (0.251,0.360)	0.282 (0.226,0.343)
406			Min.,Max.	0.081, 3.731	0.080, 1.253
407	WF_6_pre_C_Trefoil		N	696	147	0.0892568
408			Mean±SD	0.215±0.219	0.224±0.157
409			Median(25%,75%)	0.168 (0.107,0.273)	0.185 (0.128,0.262)
410			Min.,Max.	0.012, 3.137	0.025, 1.204
411	WF_6_pre_C_Coma		N	696	147	0.409283
412			Mean±SD	0.250±0.198	0.237±0.170
413			Median(25%,75%)	0.212 (0.137,0.315)	0.204 (0.121,0.332)
414			Min.,Max.	0.010, 2.611	0.022, 1.333
415	WF_6_pre_C_Tetrafoil		N	696	147	0.371158
416			Mean±SD	0.099±0.148	0.107±0.124
417			Median(25%,75%)	0.071 (0.045,0.111)	0.075 (0.044,0.126)
418			Min.,Max.	0.002, 2.490	0.005, 1.005
419	WF_6_pre_C_2ndAstig		N	696	147	0.224831
420			Mean±SD	0.091±0.136	0.091±0.070
421			Median(25%,75%)	0.068 (0.043,0.105)	0.079 (0.040,0.114)
422			Min.,Max.	0.001, 2.255	0.005, 0.524
423	WF_6_pre_C_Spherical		N	696	147	0.000110998	*	*
424			Mean±SD	0.276±0.141	0.237±0.112
425			Median(25%,75%)	0.267 (0.212,0.330)	0.240 (0.180,0.292)
426			Min.,Max.	-0.385, 1.755	-0.326, 0.828
427	WF_6_pre_I_Astigmatism		N	696	147	0.6089
428			Mean±SD	-1.445±1.754	-1.497±1.575
429			Median(25%,75%)	-1.026 (-1.524,-0.665)	-1.009 (-1.666,-0.693)
430			Min.,Max.	-17.393, -0.023	-10.013, -0.097
431	WF_6_pre_I_TotalHOA		N	696	147	0.119931
432			Mean±SD	1.292±1.639	1.433±1.647
433			Median(25%,75%)	0.662 (0.427,1.470)	0.856 (0.452,1.652)
434			Min.,Max.	0.165, 15.149	0.190, 9.773
435	WF_6_pre_I_Third		N	696	147	0.257653
436			Mean±SD	0.703±1.012	0.760±1.075
437			Median(25%,75%)	0.381 (0.256,0.746)	0.436 (0.250,0.847)
438			Min.,Max.	0.061, 10.019	0.081, 9.063
439	WF_6_pre_I_Fourth		N	696	147	0.0913113
440			Mean±SD	0.852±1.223	0.968±1.204
441			Median(25%,75%)	0.381 (0.206,1.005)	0.475 (0.233,1.106)
442			Min.,Max.	0.024, 12.492	0.066, 6.641
443	WF_6_pre_I_Trefoil		N	696	147	0.0366841	*
444			Mean±SD	0.444±0.761	0.491±0.821
445			Median(25%,75%)	0.218 (0.122,0.436)	0.249 (0.148,0.561)
446			Min.,Max.	0.007, 8.008	0.004, 7.260
447	WF_6_pre_I_Coma		N	696	147	0.715284
448			Mean±SD	0.494±0.706	0.535±0.730
449			Median(25%,75%)	0.292 (0.171,0.530)	0.285 (0.170,0.650)
450			Min.,Max.	0.012, 6.748	0.023, 5.426
451	WF_6_pre_I_Tetrafoil		N	696	147	0.0709557
452			Mean±SD	0.479±0.819	0.525±0.714
453			Median(25%,75%)	0.179 (0.091,0.480)	0.251 (0.097,0.619)
454			Min.,Max.	0.004, 8.643	0.023, 3.800
455	WF_6_pre_I_2ndAstig		N	696	147	0.0762051
456			Mean±SD	0.412±0.706	0.473±0.682
457			Median(25%,75%)	0.158 (0.080,0.392)	0.194 (0.096,0.539)
458			Min.,Max.	0.002, 7.959	0.016, 4.054
459	WF_6_pre_I_Spherical		N	696	147	0.0272058	*
460			Mean±SD	0.139±0.797	0.265±0.919
461			Median(25%,75%)	0.071 (-0.113,0.286)	0.137 (-0.045,0.410)
462			Min.,Max.	-4.655, 4.188	-4.823, 4.428
463	WF_6_post_O_Astigmatism		N	868	143	0.0739951
464			Mean±SD	-1.247±1.502	-1.284±1.084
465			Median(25%,75%)	-0.880 (-1.349,-0.504)	-1.001 (-1.717,-0.589)
466			Min.,Max.	-19.458, -0.013	-7.510, -0.117
467	WF_6_post_O_TotalHOA		N	868	143	0.223014
468			Mean±SD	1.332±1.380	1.360±1.155
469			Median(25%,75%)	0.848 (0.558,1.508)	0.950 (0.579,1.708)
470			Min.,Max.	0.222, 13.557	0.188, 8.512
471	WF_6_post_O_Third		N	868	143	0.196318
472			Mean±SD	0.725±0.805	0.781±0.782
473			Median(25%,75%)	0.527 (0.350,0.822)	0.561 (0.363,0.926)
474			Min.,Max.	0.063, 11.210	0.088, 6.942
475	WF_6_post_O_Fourth		N	868	143	0.374463
476			Mean±SD	0.941±1.107	0.936±0.865
477			Median(25%,75%)	0.500 (0.283,1.165)	0.592 (0.281,1.352)
478			Min.,Max.	0.065, 8.593	0.067, 4.510
479	WF_6_post_O_Trefoil		N	868	143	0.449179
480			Mean±SD	0.487±0.515	0.507±0.450
481			Median(25%,75%)	0.360 (0.230,0.576)	0.387 (0.238,0.644)
482			Min.,Max.	0.005, 6.808	0.025, 2.810
483	WF_6_post_O_Coma		N	868	143	0.131513
484			Mean±SD	0.486±0.659	0.539±0.687
485			Median(25%,75%)	0.321 (0.187,0.542)	0.366 (0.199,0.653)
486			Min.,Max.	0.001, 8.906	0.019, 6.367
487	WF_6_post_O_Tetrafoil		N	868	143	0.433775
488			Mean±SD	0.499±0.621	0.498±0.514
489			Median(25%,75%)	0.268 (0.145,0.568)	0.294 (0.153,0.603)
490			Min.,Max.	0.002, 4.887	0.022, 2.207
491	WF_6_post_O_2ndAstig		N	868	143	0.0665722
492			Mean±SD	0.461±0.619	0.492±0.517
493			Median(25%,75%)	0.221 (0.106,0.554)	0.293 (0.125,0.680)
494			Min.,Max.	0.002, 4.519	0.026, 2.586
495	WF_6_post_O_Spherical		N	868	143	0.803149
496			Mean±SD	0.483±0.804	0.446±0.637
497			Median(25%,75%)	0.237 (0.049,0.600)	0.217 (0.047,0.835)
498			Min.,Max.	-1.726, 5.802	-1.174, 3.167
499	WF_6_post_C_Astigmatism		N	868	143	0.973741
500			Mean±SD	-0.623±0.433	-0.624±0.512
501			Median(25%,75%)	-0.559 (-0.808,-0.349)	-0.548 (-0.773,-0.376)
502			Min.,Max.	-5.850, -0.030	-5.512, -0.091
503	WF_6_post_C_TotalHOA		N	868	143	0.032361	*
504			Mean±SD	0.580±0.435	0.591±0.815
505			Median(25%,75%)	0.508 (0.427,0.617)	0.470 (0.397,0.585)
506			Min.,Max.	0.231, 8.094	0.248, 9.951
507	WF_6_post_C_Third		N	868	143	0.487269
508			Mean±SD	0.390±0.310	0.395±0.500
509			Median(25%,75%)	0.340 (0.248,0.446)	0.339 (0.234,0.447)
510			Min.,Max.	0.065, 5.241	0.079, 5.944
511	WF_6_post_C_Fourth		N	868	143	0.000894229	*
512			Mean±SD	0.368±0.249	0.369±0.461
513			Median(25%,75%)	0.330 (0.280,0.390)	0.301 (0.256,0.364)
514			Min.,Max.	0.148, 4.972	0.128, 5.604
515	WF_6_post_C_Trefoil		N	868	143	0.320597
516			Mean±SD	0.278±0.236	0.273±0.363
517			Median(25%,75%)	0.240 (0.152,0.335)	0.227 (0.158,0.312)
518			Min.,Max.	0.009, 3.059	0.033, 4.291
519	WF_6_post_C_Coma		N	868	143	0.604337
520			Mean±SD	0.245±0.235	0.263±0.361
521			Median(25%,75%)	0.203 (0.131,0.303)	0.219 (0.130,0.299)
522			Min.,Max.	0.007, 4.256	0.004, 4.113
523	WF_6_post_C_Tetrafoil		N	868	143	0.296379
524			Mean±SD	0.169±0.180	0.177±0.302
525			Median(25%,75%)	0.131 (0.085,0.203)	0.129 (0.069,0.178)
526			Min.,Max.	0.003, 3.004	0.012, 3.471
527	WF_6_post_C_2ndAstig		N	868	143	0.307158
528			Mean±SD	0.100±0.158	0.122±0.292
529			Median(25%,75%)	0.073 (0.046,0.112)	0.075 (0.048,0.123)
530			Min.,Max.	0.001, 2.983	0.009, 3.456
531	WF_6_post_C_Spherical		N	868	143	0.00162581	*
532			Mean±SD	0.274±0.162	0.268±0.232
533			Median(25%,75%)	0.271 (0.221,0.328)	0.246 (0.194,0.304)
534			Min.,Max.	-2.607, 1.469	0.004, 2.722
535	WF_6_post_I_Astigmatism		N	868	143	0.0256744	*
536			Mean±SD	-1.044±1.534	-1.136±1.225
537			Median(25%,75%)	-0.559 (-1.078,-0.344)	-0.707 (-1.469,-0.400)
538			Min.,Max.	-18.812, -0.038	-7.246, -0.014
539	WF_6_post_I_TotalHOA		N	868	143	0.15876
540			Mean±SD	1.217±1.423	1.278±1.376
541			Median(25%,75%)	0.632 (0.429,1.389)	0.837 (0.468,1.565)
542			Min.,Max.	0.224, 13.532	0.186, 9.959
543	WF_6_post_I_Third		N	868	143	0.203969
544			Mean±SD	0.629±0.847	0.710±0.947
545			Median(25%,75%)	0.383 (0.243,0.687)	0.407 (0.285,0.793)
546			Min.,Max.	0.030, 11.317	0.036, 7.359
547	WF_6_post_I_Fourth		N	868	143	0.460181
548			Mean±SD	0.869±1.093	0.869±0.903
549			Median(25%,75%)	0.388 (0.263,1.014)	0.468 (0.246,1.127)
550			Min.,Max.	0.086, 8.656	0.109, 5.081
551	WF_6_post_I_Trefoil		N	868	143	0.583373
552			Mean±SD	0.379±0.545	0.421±0.581
553			Median(25%,75%)	0.215 (0.112,0.434)	0.232 (0.110,0.513)
554			Min.,Max.	0.002, 6.931	0.010, 4.698
555	WF_6_post_I_Coma		N	868	143	0.274365
556			Mean±SD	0.465±0.676	0.521±0.784
557			Median(25%,75%)	0.286 (0.169,0.496)	0.310 (0.196,0.534)
558			Min.,Max.	0.009, 8.946	0.034, 6.841
559	WF_6_post_I_Tetrafoil		N	868	143	0.320296
560			Mean±SD	0.466±0.639	0.471±0.561
561			Median(25%,75%)	0.210 (0.097,0.550)	0.226 (0.119,0.588)
562			Min.,Max.	0.004, 4.979	0.016, 2.734
563	WF_6_post_I_2ndAstig		N	868	143	0.210144
564			Mean±SD	0.455±0.645	0.488±0.600
565			Median(25%,75%)	0.203 (0.088,0.552)	0.254 (0.092,0.684)
566			Min.,Max.	0.004, 4.627	0.005, 3.996
567	WF_6_post_I_Spherical		N	868	143	0.611146
568			Mean±SD	0.209±0.810	0.178±0.637
569			Median(25%,75%)	-0.041 (-0.207,0.272)	-0.049 (-0.203,0.494)
570			Min.,Max.	-2.038, 5.647	-1.753, 2.942
571	Pupil Diameter_pre		N	860	188	0.000469269	*
572			Mean±SD	4.743±0.919	4.474±0.887
573			Median(25%,75%)	4.736 (4.045,5.391)	4.478 (3.797,5.137)
574			Min.,Max.	2.198, 7.916	2.553, 6.836
575	Pupil Diameter_post		N	980	182	2.07996e-05	*	*
576			Mean±SD	4.480±0.871	4.156±0.814
577			Median(25%,75%)	4.414 (3.880,5.014)	4.117 (3.625,4.748)
578			Min.,Max.	2.262, 8.014	2.147, 6.349
579	C_6.3_pre		N	1249	206	0.850747
580			Mean±SD	0.037±0.042	0.044±0.069
581			Median(25%,75%)	0.030 (0.020,0.040)	0.030 (0.020,0.040)
582			Min.,Max.	0.010, 0.500	0.010, 0.500
583	C_4.0_pre		N	1249	206	0.509029
584			Mean±SD	0.048±0.057	0.052±0.075
585			Median(25%,75%)	0.030 (0.020,0.060)	0.030 (0.020,0.040)
586			Min.,Max.	0.010, 0.500	0.010, 0.500
587	C_2.5_pre		N	1249	206	0.217581
588			Mean±SD	0.066±0.077	0.067±0.089
589			Median(25%,75%)	0.040 (0.030,0.080)	0.040 (0.030,0.060)
590			Min.,Max.	0.010, 0.500	0.014, 0.500
591	C_1.6_pre		N	1249	206	0.42501
592			Mean±SD	0.105±0.101	0.104±0.109
593			Median(25%,75%)	0.060 (0.040,0.110)	0.060 (0.040,0.110)
594			Min.,Max.	0.014, 0.500	0.020, 0.500
595	C_1.0_pre		N	1249	206	0.382714
596			Mean±SD	0.197±0.138	0.185±0.134
597			Median(25%,75%)	0.160 (0.080,0.230)	0.160 (0.080,0.230)
598			Min.,Max.	0.014, 0.500	0.030, 0.500
599	C_0.7_pre		N	1247	206	0.183477
600			Mean±SD	0.350±0.139	0.338±0.135
601			Median(25%,75%)	0.320 (0.230,0.500)	0.320 (0.230,0.500)
602			Min.,Max.	0.020, 0.500	0.060, 0.500
603	C_6.3_post		N	1167	204	3.45071e-08	*	*
604			Mean±SD	0.028±0.020	0.024±0.015
605			Median(25%,75%)	0.030 (0.020,0.030)	0.020 (0.014,0.030)
606			Min.,Max.	0.010, 0.500	0.010, 0.110
607	C_4.0_post		N	1167	204	1.30053e-19	*	*
608			Mean±SD	0.039±0.019	0.029±0.018
609			Median(25%,75%)	0.030 (0.030,0.040)	0.030 (0.020,0.030)
610			Min.,Max.	0.010, 0.320	0.010, 0.160
611	C_2.5_post		N	1167	204	1.00495e-22	*	*
612			Mean±SD	0.054±0.026	0.039±0.025
613			Median(25%,75%)	0.060 (0.040,0.060)	0.030 (0.030,0.040)
614			Min.,Max.	0.014, 0.320	0.014, 0.230
615	C_1.6_post		N	1167	204	5.05678e-22	*	*
616			Mean±SD	0.092±0.049	0.067±0.047
617			Median(25%,75%)	0.080 (0.060,0.110)	0.060 (0.040,0.080)
618			Min.,Max.	0.020, 0.500	0.020, 0.320
619	C_1.0_post		N	1167	204	1.93139e-16	*	*
620			Mean±SD	0.182±0.094	0.142±0.105
621			Median(25%,75%)	0.160 (0.110,0.230)	0.110 (0.080,0.160)
622			Min.,Max.	0.030, 0.500	0.020, 0.500
623	C_0.7_post		N	1164	203	2.1194e-08	*	*
624			Mean±SD	0.357±0.123	0.299±0.141
625			Median(25%,75%)	0.320 (0.230,0.500)	0.230 (0.160,0.450)
626			Min.,Max.	0.060, 0.500	0.080, 0.500
627	G_6.3_pre		N	1234	206	0.00229489	*
628			Mean±SD	0.075±0.094	0.064±0.090
629			Median(25%,75%)	0.040 (0.030,0.080)	0.030 (0.020,0.060)
630			Min.,Max.	0.010, 0.500	0.010, 0.500
631	G_4.0_pre		N	1234	206	0.00174018	*
632			Mean±SD	0.091±0.100	0.074±0.091
633			Median(25%,75%)	0.060 (0.030,0.110)	0.040 (0.030,0.080)
634			Min.,Max.	0.010, 0.500	0.010, 0.500
635	G_2.5_pre		N	1234	206	0.0113478	*
636			Mean±SD	0.120±0.124	0.101±0.113
637			Median(25%,75%)	0.070 (0.040,0.160)	0.060 (0.040,0.110)
638			Min.,Max.	0.010, 0.500	0.014, 0.500
639	G_1.6_pre		N	1234	206	0.0637466
640			Mean±SD	0.174±0.148	0.153±0.137
641			Median(25%,75%)	0.110 (0.060,0.230)	0.110 (0.060,0.160)
642			Min.,Max.	0.010, 0.500	0.020, 0.500
643	G_1.0_pre		N	1234	206	0.0288949	*
644			Mean±SD	0.274±0.163	0.247±0.158
645			Median(25%,75%)	0.230 (0.110,0.450)	0.160 (0.110,0.320)
646			Min.,Max.	0.010, 0.500	0.040, 0.500
647	G_0.7_pre		N	1233	206	0.21871
648			Mean±SD	0.403±0.127	0.393±0.127
649			Median(25%,75%)	0.500 (0.320,0.500)	0.450 (0.320,0.500)
650			Min.,Max.	0.010, 0.500	0.060, 0.500
651	G_6.3_post		N	1167	204	1.45853e-08	*	*
652			Mean±SD	0.034±0.026	0.026±0.014
653			Median(25%,75%)	0.030 (0.020,0.040)	0.020 (0.014,0.030)
654			Min.,Max.	0.010, 0.500	0.010, 0.080
655	G_4.0_post		N	1167	204	1.60514e-20	*	*
656			Mean±SD	0.048±0.033	0.032±0.021
657			Median(25%,75%)	0.040 (0.030,0.060)	0.030 (0.020,0.040)
658			Min.,Max.	0.010, 0.450	0.010, 0.230
659	G_2.5_post		N	1167	204	1.27318e-23	*	*
660			Mean±SD	0.069±0.046	0.046±0.029
661			Median(25%,75%)	0.060 (0.040,0.080)	0.040 (0.030,0.060)
662			Min.,Max.	0.010, 0.500	0.010, 0.230
663	G_1.6_post		N	1167	204	1.31852e-21	*	*
664			Mean±SD	0.118±0.076	0.081±0.064
665			Median(25%,75%)	0.110 (0.060,0.160)	0.060 (0.040,0.080)
666			Min.,Max.	0.010, 0.500	0.014, 0.450
667	G_1.0_post		N	1167	204	5.61998e-19	*	*
668			Mean±SD	0.224±0.119	0.157±0.107
669			Median(25%,75%)	0.230 (0.160,0.320)	0.110 (0.103,0.160)
670			Min.,Max.	0.010, 0.500	0.030, 0.500
671	G_0.7_post		N	1167	204	2.35474e-08	*	*
672			Mean±SD	0.392±0.118	0.336±0.131
673			Median(25%,75%)	0.450 (0.320,0.500)	0.320 (0.230,0.500)
674			Min.,Max.	0.010, 0.500	0.060, 0.500
675	General_Health_pre		N	546	102	0.04896	*
676			Mean±SD	60.219±14.566	62.098±14.333
677			Median(25%,75%)	60.000 (50.000,65.000)	60.000 (55.000,73.000)
678			Min.,Max.	10.000, 100.000	28.000, 100.000
679	General_Vision_pre		N	546	102	0.588972
680			Mean±SD	59.419±14.956	60.147±14.680
681			Median(25%,75%)	60.000 (50.000,70.000)	60.000 (50.000,70.000)
682			Min.,Max.	20.000, 90.000	25.000, 90.000
683	Peripheral_Vision_pre		N	544	102	0.118481
684			Mean±SD	77.089±21.589	79.902±19.864
685			Median(25%,75%)	75.000 (50.000,100.000)	75.000 (75.000,100.000)
686			Min.,Max.	0.000, 100.000	25.000, 100.000
687	Ocular_Pain_pre		N	546	102	5.18711e-06	*	*
688			Mean±SD	81.325±18.505	87.186±16.449
689			Median(25%,75%)	88.000 (75.000,100.000)	88.000 (75.000,100.000)
690			Min.,Max.	13.000, 100.000	25.000, 100.000
691	Color_Vision_pre		N	543	101	0.637627
692			Mean±SD	93.100±12.261	93.069±11.219
693			Median(25%,75%)	100.000 (75.000,100.000)	100.000 (75.000,100.000)
694			Min.,Max.	50.000, 100.000	75.000, 100.000
695	Role_Limitation_pre		N	546	102	0.360908
696			Mean±SD	85.081±16.555	86.578±15.065
697			Median(25%,75%)	88.000 (75.000,100.000)	94.000 (75.000,100.000)
698			Min.,Max.	13.000, 100.000	44.000, 100.000
699	Mental_Health_pre		N	546	102	0.00517561	*
700			Mean±SD	77.735±17.927	81.324±16.563
701			Median(25%,75%)	80.000 (70.000,90.000)	85.000 (70.000,95.000)
702			Min.,Max.	5.000, 100.000	30.000, 100.000
703	Social_Function_pre		N	546	102	0.329031
704			Mean±SD	89.526±12.089	90.667±10.713
705			Median(25%,75%)	92.000 (83.000,100.000)	92.000 (83.000,100.000)
706			Min.,Max.	33.000, 100.000	58.000, 100.000
707	Dependence_pre		N	546	102	0.11722
708			Mean±SD	92.128±13.924	94.000±11.553
709			Median(25%,75%)	100.000 (88.000,100.000)	100.000 (94.000,100.000)
710			Min.,Max.	0.000, 100.000	44.000, 100.000
711	Near_Vision_pre		N	546	102	0.00028867	*
712			Mean±SD	77.096±14.148	81.039±13.872
713			Median(25%,75%)	79.000 (67.000,88.000)	83.000 (71.000,92.000)
714			Min.,Max.	35.000, 100.000	45.000, 100.000
715	Driving_General_pre		N	461	92	0.00823953	*
716			Mean±SD	72.341±18.157	76.141±18.203
717			Median(25%,75%)	75.000 (63.000,83.000)	75.000 (67.000,92.000)
718			Min.,Max.	0.000, 100.000	25.000, 100.000
719	Distance_Vision_pre		N	546	102	0.0276654	*
720			Mean±SD	77.313±14.493	80.235±13.981
721			Median(25%,75%)	79.000 (67.000,88.000)	79.000 (67.000,92.000)
722			Min.,Max.	25.000, 100.000	50.000, 100.000
723	General_Health_post		N	531	103	0.316095
724			Mean±SD	63.857±15.766	64.806±16.717
725			Median(25%,75%)	65.000 (55.000,78.000)	65.000 (55.000,78.000)
726			Min.,Max.	0.000, 100.000	15.000, 100.000
727	General_Vision_post		N	531	103	0.0301981	*
728			Mean±SD	79.388±12.362	81.214±10.417
729			Median(25%,75%)	80.000 (75.000,85.000)	80.000 (75.000,88.750)
730			Min.,Max.	25.000, 100.000	40.000, 100.000
731	Peripheral_Vision_post		N	531	103	0.372972
732			Mean±SD	91.808±14.440	91.019±14.756
733			Median(25%,75%)	100.000 (75.000,100.000)	100.000 (75.000,100.000)
734			Min.,Max.	25.000, 100.000	25.000, 100.000
735	Ocular_Pain_post		N	531	103	0.526601
736			Mean±SD	86.695±15.630	87.573±14.651
737			Median(25%,75%)	88.000 (75.000,100.000)	88.000 (75.000,100.000)
738			Min.,Max.	25.000, 100.000	38.000, 100.000
739	Color_Vision_post		N	530	103	0.0397616	*
740			Mean±SD	96.651±9.057	98.058±6.708
741			Median(25%,75%)	100.000 (100.000,100.000)	100.000 (100.000,100.000)
742			Min.,Max.	25.000, 100.000	75.000, 100.000
743	Role_Limitation_post		N	531	103	0.262207
744			Mean±SD	93.597±12.539	95.583±8.193
745			Median(25%,75%)	100.000 (94.000,100.000)	100.000 (94.000,100.000)
746			Min.,Max.	0.000, 100.000	63.000, 100.000
747	Mental_Health_post		N	531	103	0.795543
748			Mean±SD	91.234±14.033	91.942±12.322
749			Median(25%,75%)	95.000 (90.000,100.000)	95.000 (90.000,100.000)
750			Min.,Max.	10.000, 100.000	40.000, 100.000
751	Social_Function_post		N	531	103	0.152667
752			Mean±SD	96.156±7.516	95.592±7.870
753			Median(25%,75%)	100.000 (92.000,100.000)	100.000 (92.000,100.000)
754			Min.,Max.	67.000, 100.000	67.000, 100.000
755	Dependence_post		N	531	103	0.472865
756			Mean±SD	97.456±8.609	97.534±6.369
757			Median(25%,75%)	100.000 (100.000,100.000)	100.000 (100.000,100.000)
758			Min.,Max.	0.000, 100.000	75.000, 100.000
759	Near_Vision_post		N	531	103	0.109278
760			Mean±SD	89.454±11.689	88.583±10.874
761			Median(25%,75%)	92.000 (83.000,100.000)	92.000 (83.000,100.000)
762			Min.,Max.	33.000, 100.000	58.000, 100.000
763	Driving_General_post		N	447	94	0.412208
764			Mean±SD	82.951±16.288	84.245±14.975
765			Median(25%,75%)	83.000 (75.000,92.000)	83.000 (75.000,100.000)
766			Min.,Max.	0.000, 100.000	33.000, 100.000
767	Distance_Vision_post		N	531	103	0.330859
768			Mean±SD	92.535±9.565	93.049±9.012
769			Median(25%,75%)	96.000 (88.000,100.000)	96.000 (88.000,100.000)
770			Min.,Max.	33.000, 100.000	63.000, 100.000
771	25-item_pre		N	546	102	0.00256012	*
772			Mean±SD	78.632±10.660	81.108±9.869
773			Median(25%,75%)	80.000 (73.000,87.000)	82.500 (73.000,89.000)
774			Min.,Max.	25.000, 99.000	57.000, 97.000
775	25-item_post		N	531	103	0.667947
776			Mean±SD	88.606±8.258	89.184±7.381
777			Median(25%,75%)	91.000 (86.000,94.000)	91.000 (85.250,94.000)
778			Min.,Max.	46.000, 100.000	61.000, 99.000
779	Driving_Daytime_pre		N	428	84	0.148161
780			Mean±SD	90.070±14.229	92.262±11.592
781			Median(25%,75%)	100.000 (75.000,100.000)	100.000 (75.000,100.000)
782			Min.,Max.	50.000, 100.000	75.000, 100.000
783	Driving_Daytime_post		N	409	89	0.327763
784			Mean±SD	96.149±9.198	95.225±10.547
785			Median(25%,75%)	100.000 (100.000,100.000)	100.000 (100.000,100.000)
786			Min.,Max.	50.000, 100.000	50.000, 100.000
787	Driving_Nighttime_pre		N	430	87	0.165439
788			Mean±SD	62.500±24.530	64.080±28.371
789			Median(25%,75%)	75.000 (50.000,75.000)	75.000 (50.000,75.000)
790			Min.,Max.	0.000, 100.000	0.000, 100.000
791	Driving_Nighttime_post		N	408	85	0.392791
792			Mean±SD	71.936±23.946	73.529±24.733
793			Median(25%,75%)	75.000 (50.000,100.000)	75.000 (50.000,100.000)
794			Min.,Max.	0.000, 100.000	0.000, 100.000
795	Driving_Adverse_Conditions_pre		N	427	87	0.000228136	*	*
796			Mean±SD	65.984±22.597	72.989±23.191
797			Median(25%,75%)	75.000 (50.000,75.000)	75.000 (50.000,100.000)
798			Min.,Max.	0.000, 100.000	0.000, 100.000
799	Driving_Adverse_Conditions_post		N	409	89	0.321003
800			Mean±SD	81.663±20.172	83.427±19.143
801			Median(25%,75%)	75.000 (75.000,100.000)	75.000 (75.000,100.000)
802			Min.,Max.	0.000, 100.000	0.000, 100.000
803	Spectacle Dependence_Distance_pre	NonUse	N(%)	182 (40.7)	43 (51.2)	0.194369
804		Sometimes	N(%)	46 (10.3)	8 (9.5)
805		Always	N(%)	219 (49.0)	33 (39.3)
806	Spectacle Dependence_Intermediate_pre	NonUse	N(%)	211 (47.1)	46 (54.8)	0.182801
807		Sometimes	N(%)	35 (7.8)	9 (10.7)
808		Always	N(%)	202 (45.1)	29 (34.5)
809	Spectacle Dependence_Near_pre	NonUse	N(%)	111 (24.8)	25 (29.8)	0.128632
810		Sometimes	N(%)	72 (16.1)	19 (22.6)
811		Always	N(%)	265 (59.2)	40 (47.6)
812	Spectacle Dependence_Distance_post	NonUse	N(%)	496 (94.8)	88 (88.0)	0.0164431	*
813		Sometimes	N(%)	7 (1.3)	5 (5.0)
814		Always	N(%)	20 (3.8)	7 (7.0)
815	Spectacle Dependence_Intermediate_post	NonUse	N(%)	500 (95.4)	92 (92.0)	0.35293
816		Sometimes	N(%)	8 (1.5)	3 (3.0)
817		Always	N(%)	16 (3.1)	5 (5.0)
818	Spectacle Dependence_Near_post	NonUse	N(%)	444 (84.6)	46 (46.0)	4.92112e-18	*	*
819		Sometimes	N(%)	56 (10.7)	29 (29.0)
820		Always	N(%)	25 (4.8)	25 (25.0)
