# Supplementary material for: Comparison of visual performance between bifocal and extended-depth-of-focus intraocular lenses
Source: PLoS One. 2023 Jul 13;18(7):e0288602. doi: 10.1371/journal.pone.0288602 (PMC10343039; doi:10.1371/journal.pone.0288602)
Supplement: S2 Table — For numerical parameters, multiple mixed linear regression or multiple linear regression was applied, and cumulative logistic regression was applied to the spectacle dependence parameters. In the multiple linear regression or cumulative logistic regression, the variables in S1B Table were used as the explanatory variables. For each response variable, the regression coefficient, its 95% confidence interval, and the p value (Wald test) are shown in (A). The original and corrected values (i.e., before and after adjusting with multiple linear regression) of the mean and standard deviation for each numerical parameter and the counts for each categorical parameter (spectacle dependence: never/sometimes/always), regression coefficient, 95% confidence interval, and p value (Wald test) are shown in (B). (XLSX) [file pone.0288602.s002.xlsx]

## Sheet: Supplemental Table S2(A)
Supplemenatl Table S2 (A)
			Coefficients
No	Response	Variables	Beta	95%CI_L	95%CI_U	P value (Wald test)
1	UDVA_post	Intercept	-0.457503	-0.731758	-0.183248	0.00121883	*
2	UDVA_post	IOL(ZXR00V)	0.0106566	-0.0212148	0.0425281	0.512826
3	UDVA_post	Sex(M)	-0.020078	-0.0486538	0.00849788	0.169777
4	UDVA_post	Age	0.00255557	0.000752165	0.00435897	0.00588051	*
5	UDVA_post	SE	-0.0652008	-0.0923459	-0.0380557	3.54166e-06	*	*
6	UDVA_post	CYL	-0.0506808	-0.0785103	-0.0228512	0.000404804	*	*
7	UDVA_post	Corneal Astigmatism	-0.0126709	-0.051193	0.0258512	0.519537
8	UDVA_post	Axial Length	0.00836831	8.08085e-05	0.0166558	0.0488968	*
9	UDVA_post	WF_4_post_C_Astigmatism	0.0123165	-0.0367432	0.0613763	0.622965
10	UDVA_post	WF_4_post_C_TotalHOA	-0.16187	-1.74943	1.42569	0.84173
11	UDVA_post	WF_4_post_C_Third	-0.192177	-1.7943	1.40995	0.814282
12	UDVA_post	WF_4_post_C_Fourth	0.918354	-0.201982	2.03869	0.109082
13	UDVA_post	WF_4_post_C_Trefoil	0.147835	-0.648598	0.944267	0.716235
14	UDVA_post	WF_4_post_C_Coma	0.293212	-0.385375	0.9718	0.397691
15	UDVA_post	WF_4_post_C_Tetrafoil	-0.412371	-1.08567	0.260926	0.230828
16	UDVA_post	WF_4_post_C_2ndAstig	-0.255314	-0.941432	0.430804	0.46627
17	UDVA_post	WF_4_post_C_Spherical	-0.296708	-0.763262	0.169845	0.213458
18	UDVA_post	WF_6_post_C_Astigmatism	-0.0331723	-0.099701	0.0333564	0.329059
19	UDVA_post	WF_6_post_C_TotalHOA	-0.167352	-0.459681	0.124977	0.262635
20	UDVA_post	WF_6_post_C_Third	0.145787	-0.359684	0.651257	0.572233
21	UDVA_post	WF_6_post_C_Fourth	0.112719	-0.423335	0.648772	0.680491
22	UDVA_post	WF_6_post_C_Trefoil	0.0125576	-0.364816	0.389931	0.948033
23	UDVA_post	WF_6_post_C_Coma	-0.00912359	-0.350599	0.332351	0.958266
24	UDVA_post	WF_6_post_C_Tetrafoil	-0.114162	-0.378477	0.150154	0.397802
25	UDVA_post	WF_6_post_C_2ndAstig	0.156073	-0.0963379	0.408484	0.226319
26	UDVA_post	WF_6_post_C_Spherical	-0.0451447	-0.36001	0.26972	0.778865
27	UDVA_post	Pupil Diameter_post	-0.000667735	-0.0171518	0.0158164	0.936766
28	CDVA_post	Intercept	-0.329917	-0.47288	-0.186954	9.15696e-06	*	*
29	CDVA_post	IOL(ZXR00V)	-0.00562977	-0.0222509	0.0109914	0.507358
30	CDVA_post	Sex(M)	0.00364389	-0.0112771	0.0185649	0.632623
31	CDVA_post	Age	0.00133708	0.000396574	0.00227759	0.00572225	*
32	CDVA_post	SE	-0.0300351	-0.0440836	-0.0159866	3.48094e-05	*	*
33	CDVA_post	CYL	-0.0189669	-0.0333377	-0.00459615	0.010067	*
34	CDVA_post	Corneal Astigmatism	-0.0213961	-0.0412607	-0.00153144	0.0354582	*
35	CDVA_post	Axial Length	0.00277013	-0.00155349	0.00709375	0.210357
36	CDVA_post	WF_4_post_C_Astigmatism	0.0188133	-0.00653707	0.0441636	0.146628
37	CDVA_post	WF_4_post_C_TotalHOA	-0.209534	-1.02578	0.606712	0.615221
38	CDVA_post	WF_4_post_C_Third	0.0480374	-0.775543	0.871618	0.909057
39	CDVA_post	WF_4_post_C_Fourth	0.401996	-0.17456	0.978551	0.172693
40	CDVA_post	WF_4_post_C_Trefoil	0.0113227	-0.398244	0.420889	0.956822
41	CDVA_post	WF_4_post_C_Coma	0.165823	-0.183067	0.514713	0.352284
42	CDVA_post	WF_4_post_C_Tetrafoil	-0.0143665	-0.360849	0.332116	0.935277
43	CDVA_post	WF_4_post_C_2ndAstig	0.0845347	-0.269178	0.438248	0.639769
44	CDVA_post	WF_4_post_C_Spherical	-0.234889	-0.475036	0.00525842	0.0560876
45	CDVA_post	WF_6_post_C_Astigmatism	0.0052523	-0.0291294	0.039634	0.764788
46	CDVA_post	WF_6_post_C_TotalHOA	0.0506943	-0.0997949	0.201183	0.509548
47	CDVA_post	WF_6_post_C_Third	0.0172043	-0.24323	0.277638	0.897055
48	CDVA_post	WF_6_post_C_Fourth	-0.170191	-0.44635	0.105969	0.227913
49	CDVA_post	WF_6_post_C_Trefoil	0.0194956	-0.175175	0.214166	0.844495
50	CDVA_post	WF_6_post_C_Coma	-0.051842	-0.227797	0.124113	0.56399
51	CDVA_post	WF_6_post_C_Tetrafoil	0.0159036	-0.120435	0.152243	0.819287
52	CDVA_post	WF_6_post_C_2ndAstig	0.0571619	-0.0731107	0.187434	0.39034
53	CDVA_post	WF_6_post_C_Spherical	0.0767497	-0.0853648	0.238864	0.354116
54	CDVA_post	Pupil Diameter_post	0.00326448	-0.00529471	0.0118237	0.455252
55	UIVA_post	Intercept	-0.399439	-0.846559	0.0476805	0.0812814
56	UIVA_post	IOL(ZXR00V)	-0.0615146	-0.114478	-0.00855124	0.0237972	*
57	UIVA_post	Sex(M)	-0.00379017	-0.0527852	0.0452049	0.879639
58	UIVA_post	Age	0.00108126	-0.00183296	0.00399547	0.467912
59	UIVA_post	SE	-0.0352489	-0.0764664	0.00596847	0.0947574
60	UIVA_post	CYL	-0.0333244	-0.0743421	0.00769329	0.112501
61	UIVA_post	Corneal Astigmatism	-0.0407105	-0.0965008	0.0150799	0.153951
62	UIVA_post	Axial Length	0.0198689	0.00604652	0.0336913	0.00528712	*
63	UIVA_post	WF_4_post_C_Astigmatism	0.0195303	-0.0545236	0.0935841	0.605627
64	UIVA_post	WF_4_post_C_TotalHOA	1.46279	-0.719923	3.64551	0.190475
65	UIVA_post	WF_4_post_C_Third	-0.37468	-2.5369	1.78754	0.734489
66	UIVA_post	WF_4_post_C_Fourth	-1.27198	-2.81255	0.268582	0.10711
67	UIVA_post	WF_4_post_C_Trefoil	-0.769374	-1.88697	0.348223	0.178777
68	UIVA_post	WF_4_post_C_Coma	-0.422381	-1.39717	0.552405	0.396749
69	UIVA_post	WF_4_post_C_Tetrafoil	0.64456	-0.300784	1.5899	0.182883
70	UIVA_post	WF_4_post_C_2ndAstig	0.494078	-0.491607	1.47976	0.326884
71	UIVA_post	WF_4_post_C_Spherical	0.471787	-0.161137	1.10471	0.145482
72	UIVA_post	WF_6_post_C_Astigmatism	0.0149687	-0.0856827	0.11562	0.770897
73	UIVA_post	WF_6_post_C_TotalHOA	0.0595662	-0.342533	0.461666	0.771814
74	UIVA_post	WF_6_post_C_Third	-0.579472	-1.35591	0.196961	0.144946
75	UIVA_post	WF_6_post_C_Fourth	-0.0706319	-0.817956	0.676692	0.853192
76	UIVA_post	WF_6_post_C_Trefoil	0.482277	-0.101982	1.06654	0.107097
77	UIVA_post	WF_6_post_C_Coma	0.293822	-0.233847	0.82149	0.2763
78	UIVA_post	WF_6_post_C_Tetrafoil	-0.184006	-0.581791	0.213779	0.365362
79	UIVA_post	WF_6_post_C_2ndAstig	0.192248	-0.172931	0.557428	0.303081
80	UIVA_post	WF_6_post_C_Spherical	0.0409807	-0.398859	0.48082	0.855257
81	UIVA_post	Pupil Diameter_post	-0.00202899	-0.0270984	0.0230404	0.874064
82	CIVA_post	Intercept	0.0552069	-0.201614	0.312028	0.673883
83	CIVA_post	IOL(ZXR00V)	0.010871	-0.0197363	0.0414782	0.487041
84	CIVA_post	Sex(M)	0.00553278	-0.0230425	0.034108	0.704695
85	CIVA_post	Age	0.000409023	-0.00128466	0.0021027	0.636439
86	CIVA_post	SE	-0.0055181	-0.0273251	0.0162889	0.620321
87	CIVA_post	CYL	-0.012448	-0.0335731	0.00867707	0.249289
88	CIVA_post	Corneal Astigmatism	-0.0113022	-0.039957	0.0173525	0.440315
89	CIVA_post	Axial Length	-0.00182878	-0.00980592	0.00614837	0.653601
90	CIVA_post	WF_4_post_C_Astigmatism	-0.000149575	-0.0389247	0.0386255	0.993973
91	CIVA_post	WF_4_post_C_TotalHOA	0.897427	-0.206471	2.00133	0.112726
92	CIVA_post	WF_4_post_C_Third	-0.802146	-1.89162	0.287331	0.150684
93	CIVA_post	WF_4_post_C_Fourth	-0.170635	-0.95044	0.60917	0.668491
94	CIVA_post	WF_4_post_C_Trefoil	-0.0154891	-0.577893	0.546915	0.957009
95	CIVA_post	WF_4_post_C_Coma	0.00718639	-0.482614	0.496986	0.977089
96	CIVA_post	WF_4_post_C_Tetrafoil	-0.0215904	-0.499498	0.456317	0.929534
97	CIVA_post	WF_4_post_C_2ndAstig	-0.333789	-0.839347	0.171769	0.197028
98	CIVA_post	WF_4_post_C_Spherical	-0.161776	-0.480934	0.157382	0.321692
99	CIVA_post	WF_6_post_C_Astigmatism	0.0272605	-0.0253251	0.079846	0.310576
100	CIVA_post	WF_6_post_C_TotalHOA	0.0140701	-0.191071	0.219211	0.89319
101	CIVA_post	WF_6_post_C_Third	0.40354	0.00930056	0.79778	0.0461467	*
102	CIVA_post	WF_6_post_C_Fourth	-0.12516	-0.509422	0.259102	0.523869
103	CIVA_post	WF_6_post_C_Trefoil	-0.28775	-0.585305	0.00980396	0.0594463
104	CIVA_post	WF_6_post_C_Coma	-0.308986	-0.576928	-0.0410438	0.0248666	*
105	CIVA_post	WF_6_post_C_Tetrafoil	0.0156301	-0.192683	0.223944	0.883195
106	CIVA_post	WF_6_post_C_2ndAstig	0.144647	-0.0455104	0.334804	0.137276
107	CIVA_post	WF_6_post_C_Spherical	0.0684554	-0.155919	0.29283	0.550483
108	CIVA_post	Pupil Diameter_post	-0.00329659	-0.0169501	0.010357	0.636384
109	UNVA_post	Intercept	-0.653049	-1.03396	-0.272143	0.000885851	*
110	UNVA_post	IOL(ZXR00V)	0.307825	0.263137	0.352512	6.13812e-32	*	*
111	UNVA_post	Sex(M)	0.0139225	-0.0269235	0.0547685	0.504727
112	UNVA_post	Age	0.00422304	0.00168755	0.00675854	0.00124483	*
113	UNVA_post	SE	0.0423318	0.00958657	0.0750771	0.0117339	*
114	UNVA_post	CYL	-0.0320828	-0.0645439	0.000378289	0.0536588
115	UNVA_post	Corneal Astigmatism	-0.068332	-0.112378	-0.0242858	0.00258392	*
116	UNVA_post	Axial Length	0.0141365	0.00249944	0.0257736	0.0179583	*
117	UNVA_post	WF_4_post_C_Astigmatism	-0.00332523	-0.0611554	0.0545049	0.91034
118	UNVA_post	WF_4_post_C_TotalHOA	0.567065	-1.16794	2.30207	0.522424
119	UNVA_post	WF_4_post_C_Third	-0.350544	-2.09719	1.3961	0.694424
120	UNVA_post	WF_4_post_C_Fourth	-0.384348	-1.62265	0.853951	0.543535
121	UNVA_post	WF_4_post_C_Trefoil	-0.181937	-1.05651	0.692633	0.683837
122	UNVA_post	WF_4_post_C_Coma	-0.0347477	-0.77785	0.708354	0.927055
123	UNVA_post	WF_4_post_C_Tetrafoil	0.125612	-0.621447	0.872671	0.742013
124	UNVA_post	WF_4_post_C_2ndAstig	0.240654	-0.541914	1.02322	0.547175
125	UNVA_post	WF_4_post_C_Spherical	0.41869	-0.10103	0.938411	0.115595
126	UNVA_post	WF_6_post_C_Astigmatism	0.0498484	-0.028725	0.128422	0.214617
127	UNVA_post	WF_6_post_C_TotalHOA	0.2621	-0.0650558	0.589255	0.117577
128	UNVA_post	WF_6_post_C_Third	-0.384466	-0.956975	0.188043	0.189201
129	UNVA_post	WF_6_post_C_Fourth	-0.115414	-0.720602	0.489774	0.70886
130	UNVA_post	WF_6_post_C_Trefoil	0.153473	-0.279657	0.586603	0.487941
131	UNVA_post	WF_6_post_C_Coma	0.0519059	-0.33465	0.438462	0.792609
132	UNVA_post	WF_6_post_C_Tetrafoil	-0.0991982	-0.403413	0.205017	0.523251
133	UNVA_post	WF_6_post_C_2ndAstig	0.0549725	-0.238409	0.348354	0.713683
134	UNVA_post	WF_6_post_C_Spherical	-0.0116649	-0.363371	0.340042	0.94822
135	UNVA_post	Pupil Diameter_post	0.00878295	-0.0123474	0.0299133	0.415771
136	CNVA_post	Intercept	-0.159759	-0.498221	0.178703	0.355612
137	CNVA_post	IOL(ZXR00V)	0.152732	0.112207	0.193256	1.92287e-12	*	*
138	CNVA_post	Sex(M)	0.00530846	-0.0323117	0.0429287	0.782341
139	CNVA_post	Age	0.00118397	-0.00112622	0.00349417	0.316069
140	CNVA_post	SE	-0.0191487	-0.0435513	0.00525402	0.125267
141	CNVA_post	CYL	-0.00931804	-0.032922	0.014286	0.439874
142	CNVA_post	Corneal Astigmatism	-0.0201869	-0.0518095	0.0114357	0.212194
143	CNVA_post	Axial Length	0.00331524	-0.0070773	0.0137078	0.532276
144	CNVA_post	WF_4_post_C_Astigmatism	0.00968819	-0.032759	0.0521353	0.655019
145	CNVA_post	WF_4_post_C_TotalHOA	0.381265	-0.824013	1.58654	0.536008
146	CNVA_post	WF_4_post_C_Third	-0.091788	-1.30266	1.11908	0.882051
147	CNVA_post	WF_4_post_C_Fourth	-0.0431922	-0.907515	0.821131	0.922079
148	CNVA_post	WF_4_post_C_Trefoil	-0.272051	-0.881695	0.337593	0.382877
149	CNVA_post	WF_4_post_C_Coma	-0.0408501	-0.55826	0.47656	0.877188
150	CNVA_post	WF_4_post_C_Tetrafoil	-0.116625	-0.642057	0.408806	0.664003
151	CNVA_post	WF_4_post_C_2ndAstig	0.00307705	-0.558042	0.564196	0.991434
152	CNVA_post	WF_4_post_C_Spherical	-0.0281062	-0.395026	0.338813	0.880806
153	CNVA_post	WF_6_post_C_Astigmatism	0.0107816	-0.0469681	0.0685314	0.714738
154	CNVA_post	WF_6_post_C_TotalHOA	-0.0509382	-0.283146	0.18127	0.667673
155	CNVA_post	WF_6_post_C_Third	-0.0663458	-0.476394	0.343703	0.75145
156	CNVA_post	WF_6_post_C_Fourth	-0.0256188	-0.456944	0.405706	0.907433
157	CNVA_post	WF_6_post_C_Trefoil	0.121989	-0.189383	0.433361	0.443378
158	CNVA_post	WF_6_post_C_Coma	0.0502037	-0.225893	0.3263	0.721895
159	CNVA_post	WF_6_post_C_Tetrafoil	-0.0492012	-0.269506	0.171104	0.661991
160	CNVA_post	WF_6_post_C_2ndAstig	0.123755	-0.0904621	0.337972	0.258638
161	CNVA_post	WF_6_post_C_Spherical	0.0258401	-0.222566	0.274247	0.838647
162	CNVA_post	Pupil Diameter_post	0.00390382	-0.0128574	0.0206651	0.648323
163	WF_4_post_O_Astigmatism	Intercept	-0.0344116	-0.813799	0.744976	0.931108
164	WF_4_post_O_Astigmatism	IOL(ZXR00V)	-0.0131221	-0.103585	0.0773405	0.776418
165	WF_4_post_O_Astigmatism	Sex(M)	-0.0486779	-0.129493	0.032137	0.239055
166	WF_4_post_O_Astigmatism	Age	-0.00625262	-0.0113716	-0.00113367	0.0174245	*
167	WF_4_post_O_Astigmatism	SE	0.0617527	-0.0169325	0.140438	0.124864
168	WF_4_post_O_Astigmatism	CYL	0.40114	0.319946	0.482333	6.18525e-20	*	*
169	WF_4_post_O_Astigmatism	Corneal Astigmatism	0.0481356	-0.0647171	0.160988	0.403694
170	WF_4_post_O_Astigmatism	Axial Length	0.012543	-0.0109509	0.0360368	0.296457
171	WF_4_post_O_Astigmatism	WF_4_post_C_Astigmatism	0.424203	0.281342	0.567063	1.26823e-08	*	*
172	WF_4_post_O_Astigmatism	WF_4_post_C_TotalHOA	-0.960432	-5.65112	3.73026	0.68845
173	WF_4_post_O_Astigmatism	WF_4_post_C_Third	1.00104	-3.73561	5.7377	0.678983
174	WF_4_post_O_Astigmatism	WF_4_post_C_Fourth	1.07026	-2.23054	4.37105	0.525514
175	WF_4_post_O_Astigmatism	WF_4_post_C_Trefoil	-0.0669641	-2.4193	2.28537	0.955539
176	WF_4_post_O_Astigmatism	WF_4_post_C_Coma	-0.278885	-2.28443	1.72666	0.785372
177	WF_4_post_O_Astigmatism	WF_4_post_C_Tetrafoil	-0.365718	-2.35021	1.61877	0.718169
178	WF_4_post_O_Astigmatism	WF_4_post_C_2ndAstig	-0.0877002	-2.09961	1.92421	0.931961
179	WF_4_post_O_Astigmatism	WF_4_post_C_Spherical	-0.123439	-1.49767	1.25079	0.860353
180	WF_4_post_O_Astigmatism	WF_6_post_C_Astigmatism	-0.063523	-0.257171	0.130125	0.520654
181	WF_4_post_O_Astigmatism	WF_6_post_C_TotalHOA	0.618828	-0.242068	1.47972	0.159771
182	WF_4_post_O_Astigmatism	WF_6_post_C_Third	-0.845359	-2.33011	0.639389	0.265193
183	WF_4_post_O_Astigmatism	WF_6_post_C_Fourth	-0.807776	-2.38279	0.767238	0.315471
184	WF_4_post_O_Astigmatism	WF_6_post_C_Trefoil	0.309404	-0.794822	1.41363	0.583204
185	WF_4_post_O_Astigmatism	WF_6_post_C_Coma	0.227645	-0.77501	1.2303	0.656586
186	WF_4_post_O_Astigmatism	WF_6_post_C_Tetrafoil	0.257648	-0.516073	1.03137	0.51437
187	WF_4_post_O_Astigmatism	WF_6_post_C_2ndAstig	0.0708519	-0.666856	0.80856	0.850787
188	WF_4_post_O_Astigmatism	WF_6_post_C_Spherical	-0.140817	-1.0674	0.785762	0.765978
189	WF_4_post_O_Astigmatism	Pupil Diameter_post	0.0149116	-0.0324383	0.0622615	0.53751
190	WF_4_post_O_TotalHOA	Intercept	0.161017	0.0113716	0.310662	0.0361506	*
191	WF_4_post_O_TotalHOA	IOL(ZXR00V)	0.00199016	-0.0153245	0.0193048	0.821989
192	WF_4_post_O_TotalHOA	Sex(M)	0.0110592	-0.00426194	0.0263803	0.15889
193	WF_4_post_O_TotalHOA	Age	9.96038e-05	-0.00088105	0.00108026	0.842404
194	WF_4_post_O_TotalHOA	SE	-0.00968478	-0.0254689	0.00609929	0.230022
195	WF_4_post_O_TotalHOA	CYL	-0.000402847	-0.0169656	0.0161599	0.962004
196	WF_4_post_O_TotalHOA	Corneal Astigmatism	-0.0235064	-0.0467815	-0.000231252	0.0485008	*
197	WF_4_post_O_TotalHOA	Axial Length	-0.00116641	-0.00564578	0.00331296	0.610383
198	WF_4_post_O_TotalHOA	WF_4_post_C_Astigmatism	-0.00838768	-0.0373806	0.0206053	0.571063
199	WF_4_post_O_TotalHOA	WF_4_post_C_TotalHOA	0.143959	-0.844423	1.13234	0.775442
200	WF_4_post_O_TotalHOA	WF_4_post_C_Third	-0.349193	-1.34948	0.651093	0.494276
201	WF_4_post_O_TotalHOA	WF_4_post_C_Fourth	-0.441419	-1.13105	0.248208	0.210423
202	WF_4_post_O_TotalHOA	WF_4_post_C_Trefoil	0.551309	0.055127	1.04749	0.0300739	*
203	WF_4_post_O_TotalHOA	WF_4_post_C_Coma	0.299267	-0.124477	0.723011	0.167152
204	WF_4_post_O_TotalHOA	WF_4_post_C_Tetrafoil	0.463999	0.0480921	0.879906	0.0293957	*
205	WF_4_post_O_TotalHOA	WF_4_post_C_2ndAstig	0.152249	-0.264251	0.568749	0.474152
206	WF_4_post_O_TotalHOA	WF_4_post_C_Spherical	0.169443	-0.118169	0.457055	0.248954
207	WF_4_post_O_TotalHOA	WF_6_post_C_Astigmatism	0.0545517	0.0153001	0.0938033	0.0067803	*
208	WF_4_post_O_TotalHOA	WF_6_post_C_TotalHOA	-0.0493054	-0.229705	0.131094	0.592495
209	WF_4_post_O_TotalHOA	WF_6_post_C_Third	0.343763	0.0350242	0.652502	0.0297059	*
210	WF_4_post_O_TotalHOA	WF_6_post_C_Fourth	-0.368953	-0.696558	-0.0413482	0.0278947	*
211	WF_4_post_O_TotalHOA	WF_6_post_C_Trefoil	-0.152735	-0.379536	0.074067	0.187686
212	WF_4_post_O_TotalHOA	WF_6_post_C_Coma	-0.305082	-0.513208	-0.0969563	0.00429689	*
213	WF_4_post_O_TotalHOA	WF_6_post_C_Tetrafoil	0.226036	0.0667511	0.385322	0.00569027	*
214	WF_4_post_O_TotalHOA	WF_6_post_C_2ndAstig	0.296821	0.14547	0.448173	0.000142761	*	*
215	WF_4_post_O_TotalHOA	WF_6_post_C_Spherical	0.345614	0.152344	0.538884	0.000512193	*	*
216	WF_4_post_O_TotalHOA	Pupil Diameter_post	-0.00996503	-0.0192742	-0.000655868	0.0368421	*
217	WF_4_post_O_Third	Intercept	0.142703	-0.0017071	0.287113	0.0540444
218	WF_4_post_O_Third	IOL(ZXR00V)	0.00529456	-0.0114226	0.0220118	0.535424
219	WF_4_post_O_Third	Sex(M)	0.010389	-0.0044254	0.0252035	0.170904
220	WF_4_post_O_Third	Age	4.46024e-06	-0.000942164	0.000951084	0.99264
221	WF_4_post_O_Third	SE	-0.00842492	-0.0235646	0.00671474	0.276201
222	WF_4_post_O_Third	CYL	-0.00314602	-0.0189919	0.0126999	0.697404
223	WF_4_post_O_Third	Corneal Astigmatism	-0.0185938	-0.0408235	0.00363598	0.101969
224	WF_4_post_O_Third	Axial Length	-0.00124388	-0.00557148	0.00308371	0.57381
225	WF_4_post_O_Third	WF_4_post_C_Astigmatism	-0.0057933	-0.0335541	0.0219675	0.682769
226	WF_4_post_O_Third	WF_4_post_C_TotalHOA	-0.372076	-1.31305	0.568899	0.43884
227	WF_4_post_O_Third	WF_4_post_C_Third	0.237277	-0.714634	1.18919	0.625457
228	WF_4_post_O_Third	WF_4_post_C_Fourth	-0.210167	-0.867643	0.447309	0.531354
229	WF_4_post_O_Third	WF_4_post_C_Trefoil	0.494827	0.022631	0.967022	0.0407119	*
230	WF_4_post_O_Third	WF_4_post_C_Coma	0.249208	-0.153949	0.652366	0.226493
231	WF_4_post_O_Third	WF_4_post_C_Tetrafoil	0.33289	-0.0633557	0.729136	0.100494
232	WF_4_post_O_Third	WF_4_post_C_2ndAstig	0.0104973	-0.38701	0.408004	0.958748
233	WF_4_post_O_Third	WF_4_post_C_Spherical	0.161667	-0.112395	0.435729	0.248354
234	WF_4_post_O_Third	WF_6_post_C_Astigmatism	0.0458195	0.00822834	0.0834107	0.0174191	*
235	WF_4_post_O_Third	WF_6_post_C_TotalHOA	-0.0540134	-0.22585	0.117823	0.53822
236	WF_4_post_O_Third	WF_6_post_C_Third	0.294893	0.000427853	0.589358	0.0504072
237	WF_4_post_O_Third	WF_6_post_C_Fourth	-0.415227	-0.727684	-0.10277	0.00956462	*
238	WF_4_post_O_Third	WF_6_post_C_Trefoil	-0.113565	-0.330341	0.103211	0.30518
239	WF_4_post_O_Third	WF_6_post_C_Coma	-0.256494	-0.455066	-0.0579217	0.0117598	*
240	WF_4_post_O_Third	WF_6_post_C_Tetrafoil	0.247714	0.0955396	0.399888	0.00154051	*
241	WF_4_post_O_Third	WF_6_post_C_2ndAstig	0.307239	0.162579	0.451899	3.91391e-05	*	*
242	WF_4_post_O_Third	WF_6_post_C_Spherical	0.377095	0.192814	0.561376	7.31929e-05	*	*
243	WF_4_post_O_Third	Pupil Diameter_post	-0.00727663	-0.0162305	0.00167722	0.112322
244	WF_4_post_O_Fourth	Intercept	0.0641378	-0.014161	0.142437	0.109224
245	WF_4_post_O_Fourth	IOL(ZXR00V)	-0.0043578	-0.0134004	0.0046848	0.345493
246	WF_4_post_O_Fourth	Sex(M)	0.00226257	-0.00569515	0.0102203	0.577673
247	WF_4_post_O_Fourth	Age	0.000164382	-0.000348218	0.000676981	0.530035
248	WF_4_post_O_Fourth	SE	-0.00456825	-0.0129961	0.00385963	0.28874
249	WF_4_post_O_Fourth	CYL	0.00360601	-0.00531983	0.0125318	0.428959
250	WF_4_post_O_Fourth	Corneal Astigmatism	-0.016513	-0.0291347	-0.00389135	0.0107287	*
251	WF_4_post_O_Fourth	Axial Length	6.36114e-05	-0.00226996	0.00239718	0.957419
252	WF_4_post_O_Fourth	WF_4_post_C_Astigmatism	-0.00464092	-0.0202166	0.0109348	0.559572
253	WF_4_post_O_Fourth	WF_4_post_C_TotalHOA	0.410053	-0.131983	0.95209	0.138983
254	WF_4_post_O_Fourth	WF_4_post_C_Third	-0.724545	-1.27411	-0.174977	0.0101433	*
255	WF_4_post_O_Fourth	WF_4_post_C_Fourth	-0.200265	-0.576412	0.175882	0.297379
256	WF_4_post_O_Fourth	WF_4_post_C_Trefoil	0.280865	0.0081085	0.553622	0.0442769	*
257	WF_4_post_O_Fourth	WF_4_post_C_Coma	0.220075	-0.0130656	0.453216	0.0650793
258	WF_4_post_O_Fourth	WF_4_post_C_Tetrafoil	0.329374	0.101809	0.556939	0.00480381	*
259	WF_4_post_O_Fourth	WF_4_post_C_2ndAstig	0.266712	0.0401403	0.493284	0.0215869	*
260	WF_4_post_O_Fourth	WF_4_post_C_Spherical	0.0245802	-0.132725	0.181885	0.759573
261	WF_4_post_O_Fourth	WF_6_post_C_Astigmatism	0.0278102	0.00673991	0.0488805	0.0100595	*
262	WF_4_post_O_Fourth	WF_6_post_C_TotalHOA	-0.00996841	-0.108831	0.0888945	0.843444
263	WF_4_post_O_Fourth	WF_6_post_C_Third	0.170197	0.00186559	0.338529	0.0482421	*
264	WF_4_post_O_Fourth	WF_6_post_C_Fourth	0.0284811	-0.150119	0.207081	0.754791
265	WF_4_post_O_Fourth	WF_6_post_C_Trefoil	-0.109951	-0.232564	0.0126624	0.0796356
266	WF_4_post_O_Fourth	WF_6_post_C_Coma	-0.160533	-0.273842	-0.0472235	0.00576487	*
267	WF_4_post_O_Fourth	WF_6_post_C_Tetrafoil	0.00650646	-0.0797725	0.0927854	0.882574
268	WF_4_post_O_Fourth	WF_6_post_C_2ndAstig	0.0407749	-0.0410912	0.122641	0.329589
269	WF_4_post_O_Fourth	WF_6_post_C_Spherical	0.00990927	-0.0955078	0.115326	0.853924
270	WF_4_post_O_Fourth	Pupil Diameter_post	-0.00742222	-0.0123478	-0.00249661	0.00334103	*
271	WF_4_post_O_Trefoil	Intercept	0.156812	0.0455435	0.26808	0.00623245	*
272	WF_4_post_O_Trefoil	IOL(ZXR00V)	0.00417884	-0.00868375	0.0170414	0.524969
273	WF_4_post_O_Trefoil	Sex(M)	0.00443411	-0.00691706	0.0157853	0.444854
274	WF_4_post_O_Trefoil	Age	-0.000195202	-0.000924	0.000533596	0.600151
275	WF_4_post_O_Trefoil	SE	0.000581867	-0.0112761	0.0124398	0.923442
276	WF_4_post_O_Trefoil	CYL	-0.00449332	-0.0169932	0.0080066	0.481556
277	WF_4_post_O_Trefoil	Corneal Astigmatism	-0.0173821	-0.0350018	0.000237554	0.0539353
278	WF_4_post_O_Trefoil	Axial Length	-0.00215753	-0.00548116	0.0011661	0.204738
279	WF_4_post_O_Trefoil	WF_4_post_C_Astigmatism	0.0107476	-0.0111004	0.0325956	0.335647
280	WF_4_post_O_Trefoil	WF_4_post_C_TotalHOA	-0.225261	-0.977692	0.52717	0.557708
281	WF_4_post_O_Trefoil	WF_4_post_C_Third	0.153631	-0.608498	0.91576	0.692997
282	WF_4_post_O_Trefoil	WF_4_post_C_Fourth	-0.142267	-0.665893	0.381359	0.594679
283	WF_4_post_O_Trefoil	WF_4_post_C_Trefoil	0.517869	0.139769	0.895968	0.00759119	*
284	WF_4_post_O_Trefoil	WF_4_post_C_Coma	-0.0730342	-0.396077	0.250009	0.65794
285	WF_4_post_O_Trefoil	WF_4_post_C_Tetrafoil	0.327774	0.0115323	0.644016	0.0429143	*
286	WF_4_post_O_Trefoil	WF_4_post_C_2ndAstig	-0.0515898	-0.367342	0.264162	0.748967
287	WF_4_post_O_Trefoil	WF_4_post_C_Spherical	0.129213	-0.089424	0.347851	0.247462
288	WF_4_post_O_Trefoil	WF_6_post_C_Astigmatism	0.0207054	-0.0088619	0.0502727	0.170812
289	WF_4_post_O_Trefoil	WF_6_post_C_TotalHOA	-0.067373	-0.204626	0.0698799	0.336623
290	WF_4_post_O_Trefoil	WF_6_post_C_Third	0.246965	0.0126397	0.48129	0.0395438	*
291	WF_4_post_O_Trefoil	WF_6_post_C_Fourth	-0.17735	-0.425989	0.0712881	0.162931
292	WF_4_post_O_Trefoil	WF_6_post_C_Trefoil	-0.0324742	-0.20392	0.138972	0.71067
293	WF_4_post_O_Trefoil	WF_6_post_C_Coma	-0.177074	-0.334929	-0.0192181	0.0285194	*
294	WF_4_post_O_Trefoil	WF_6_post_C_Tetrafoil	0.0681347	-0.0523827	0.188652	0.268555
295	WF_4_post_O_Trefoil	WF_6_post_C_2ndAstig	0.145037	0.0306077	0.259466	0.0134354	*
296	WF_4_post_O_Trefoil	WF_6_post_C_Spherical	0.172321	0.0255846	0.319057	0.0218991	*
297	WF_4_post_O_Trefoil	Pupil Diameter_post	-0.00852714	-0.0154882	-0.00156608	0.0170343	*
298	WF_4_post_O_Coma	Intercept	0.00459623	-0.123328	0.13252	0.943917
299	WF_4_post_O_Coma	IOL(ZXR00V)	0.00497579	-0.00986349	0.0198151	0.511693
300	WF_4_post_O_Coma	Sex(M)	0.0114908	-0.00174229	0.0247239	0.0902466
301	WF_4_post_O_Coma	Age	0.000120899	-0.000718877	0.000960674	0.77806
302	WF_4_post_O_Coma	SE	-0.00774987	-0.0207823	0.00528252	0.244577
303	WF_4_post_O_Coma	CYL	-0.000628359	-0.0141189	0.0128622	0.927309
304	WF_4_post_O_Coma	Corneal Astigmatism	-0.00940673	-0.0281958	0.00938236	0.3271
305	WF_4_post_O_Coma	Axial Length	0.00183686	-0.00201446	0.00568818	0.350893
306	WF_4_post_O_Coma	WF_4_post_C_Astigmatism	-0.0221214	-0.0458358	0.00159296	0.0682997
307	WF_4_post_O_Coma	WF_4_post_C_TotalHOA	-0.489983	-1.27418	0.294214	0.22157
308	WF_4_post_O_Coma	WF_4_post_C_Third	-0.0379719	-0.830122	0.754178	0.925204
309	WF_4_post_O_Coma	WF_4_post_C_Fourth	-0.153153	-0.704169	0.397863	0.586254
310	WF_4_post_O_Coma	WF_4_post_C_Trefoil	0.43109	0.037842	0.824337	0.032384	*
311	WF_4_post_O_Coma	WF_4_post_C_Coma	0.688178	0.352798	1.02356	7.16423e-05	*	*
312	WF_4_post_O_Coma	WF_4_post_C_Tetrafoil	0.244056	-0.0873389	0.575451	0.149798
313	WF_4_post_O_Coma	WF_4_post_C_2ndAstig	0.165357	-0.169795	0.500508	0.334169
314	WF_4_post_O_Coma	WF_4_post_C_Spherical	0.139296	-0.0901212	0.368713	0.23483
315	WF_4_post_O_Coma	WF_6_post_C_Astigmatism	0.0481853	0.0160474	0.0803233	0.00350231	*
316	WF_4_post_O_Coma	WF_6_post_C_TotalHOA	0.0183498	-0.125375	0.162074	0.802549
317	WF_4_post_O_Coma	WF_6_post_C_Third	0.0733928	-0.174153	0.320938	0.561532
318	WF_4_post_O_Coma	WF_6_post_C_Fourth	-0.385621	-0.648242	-0.122999	0.00424075	*
319	WF_4_post_O_Coma	WF_6_post_C_Trefoil	-0.077797	-0.261521	0.105928	0.407099
320	WF_4_post_O_Coma	WF_6_post_C_Coma	-0.121869	-0.288996	0.0452581	0.153797
321	WF_4_post_O_Coma	WF_6_post_C_Tetrafoil	0.228392	0.0996189	0.357165	0.000568579	*	*
322	WF_4_post_O_Coma	WF_6_post_C_2ndAstig	0.289891	0.167201	0.412581	5.02989e-06	*	*
323	WF_4_post_O_Coma	WF_6_post_C_Spherical	0.328373	0.173767	0.482978	3.94695e-05	*	*
324	WF_4_post_O_Coma	Pupil Diameter_post	-0.000914277	-0.00872406	0.0068955	0.818668
325	WF_4_post_O_Tetrafoil	Intercept	0.00907096	-0.0532816	0.0714235	0.775696
326	WF_4_post_O_Tetrafoil	IOL(ZXR00V)	-0.00484979	-0.0120508	0.00235121	0.18763
327	WF_4_post_O_Tetrafoil	Sex(M)	0.0025791	-0.00375796	0.00891616	0.425554
328	WF_4_post_O_Tetrafoil	Age	1.18971e-05	-0.000396307	0.000420101	0.954477
329	WF_4_post_O_Tetrafoil	SE	-0.00375081	-0.0104623	0.00296066	0.274057
330	WF_4_post_O_Tetrafoil	CYL	0.0051677	-0.00194031	0.0122757	0.155
331	WF_4_post_O_Tetrafoil	Corneal Astigmatism	-0.0106992	-0.0207504	-0.000648076	0.0376215	*
332	WF_4_post_O_Tetrafoil	Axial Length	0.001023	-0.000835314	0.00288132	0.281292
333	WF_4_post_O_Tetrafoil	WF_4_post_C_Astigmatism	0.00145475	-0.0109488	0.0138583	0.818312
334	WF_4_post_O_Tetrafoil	WF_4_post_C_TotalHOA	0.163908	-0.267737	0.595554	0.457181
335	WF_4_post_O_Tetrafoil	WF_4_post_C_Third	-0.362546	-0.800189	0.0750971	0.105288
336	WF_4_post_O_Tetrafoil	WF_4_post_C_Fourth	-0.156486	-0.456027	0.143055	0.306525
337	WF_4_post_O_Tetrafoil	WF_4_post_C_Trefoil	0.174432	-0.0427752	0.39164	0.11633
338	WF_4_post_O_Tetrafoil	WF_4_post_C_Coma	0.125626	-0.0600336	0.311285	0.185574
339	WF_4_post_O_Tetrafoil	WF_4_post_C_Tetrafoil	0.451083	0.269863	0.632302	1.58281e-06	*	*
340	WF_4_post_O_Tetrafoil	WF_4_post_C_2ndAstig	0.0919767	-0.0884518	0.272405	0.31837
341	WF_4_post_O_Tetrafoil	WF_4_post_C_Spherical	-0.0224762	-0.147745	0.102792	0.725283
342	WF_4_post_O_Tetrafoil	WF_6_post_C_Astigmatism	0.0146353	-0.00214388	0.0314144	0.0881748
343	WF_4_post_O_Tetrafoil	WF_6_post_C_TotalHOA	-0.0315559	-0.110285	0.0471726	0.432596
344	WF_4_post_O_Tetrafoil	WF_6_post_C_Third	0.157583	0.0235332	0.291632	0.021765	*
345	WF_4_post_O_Tetrafoil	WF_6_post_C_Fourth	0.0316177	-0.110609	0.173844	0.663293
346	WF_4_post_O_Tetrafoil	WF_6_post_C_Trefoil	-0.091476	-0.189118	0.00616606	0.0671177
347	WF_4_post_O_Tetrafoil	WF_6_post_C_Coma	-0.115937	-0.20617	-0.0257045	0.0122074	*
348	WF_4_post_O_Tetrafoil	WF_6_post_C_Tetrafoil	-0.00372478	-0.0724322	0.0649827	0.915436
349	WF_4_post_O_Tetrafoil	WF_6_post_C_2ndAstig	0.0381595	-0.0270338	0.103353	0.252014
350	WF_4_post_O_Tetrafoil	WF_6_post_C_Spherical	0.00999036	-0.0739576	0.0939383	0.815693
351	WF_4_post_O_Tetrafoil	Pupil Diameter_post	-0.00115744	-0.00507991	0.00276502	0.56337
352	WF_4_post_O_2ndAstig	Intercept	0.0480209	-0.00643082	0.102473	0.0847201
353	WF_4_post_O_2ndAstig	IOL(ZXR00V)	-0.00107715	-0.00736569	0.00521139	0.737268
354	WF_4_post_O_2ndAstig	Sex(M)	-8.2736e-05	-0.00561681	0.00545134	0.976639
355	WF_4_post_O_2ndAstig	Age	0.000111065	-0.000245414	0.000467545	0.541795
356	WF_4_post_O_2ndAstig	SE	0.000358411	-0.00550263	0.00621945	0.904661
357	WF_4_post_O_2ndAstig	CYL	0.00100067	-0.00520666	0.00720801	0.752203
358	WF_4_post_O_2ndAstig	Corneal Astigmatism	-0.00933575	-0.0181133	-0.000558205	0.0377794	*
359	WF_4_post_O_2ndAstig	Axial Length	-0.000793096	-0.00241594	0.000829747	0.338748
360	WF_4_post_O_2ndAstig	WF_4_post_C_Astigmatism	-0.00306194	-0.0138938	0.00776992	0.579875
361	WF_4_post_O_2ndAstig	WF_4_post_C_TotalHOA	0.316252	-0.0606988	0.693202	0.100936
362	WF_4_post_O_2ndAstig	WF_4_post_C_Third	-0.372481	-0.754669	0.00970672	0.0568694
363	WF_4_post_O_2ndAstig	WF_4_post_C_Fourth	-0.192023	-0.453608	0.0695627	0.151048
364	WF_4_post_O_2ndAstig	WF_4_post_C_Trefoil	0.100724	-0.0889602	0.290409	0.298651
365	WF_4_post_O_2ndAstig	WF_4_post_C_Coma	0.0640777	-0.0980564	0.226212	0.439054
366	WF_4_post_O_2ndAstig	WF_4_post_C_Tetrafoil	0.0587121	-0.0995446	0.216969	0.467591
367	WF_4_post_O_2ndAstig	WF_4_post_C_2ndAstig	0.36178	0.204214	0.519346	9.07523e-06	*	*
368	WF_4_post_O_2ndAstig	WF_4_post_C_Spherical	0.000859725	-0.108536	0.110255	0.987719
369	WF_4_post_O_2ndAstig	WF_6_post_C_Astigmatism	0.0161049	0.00145188	0.0307579	0.0318624	*
370	WF_4_post_O_2ndAstig	WF_6_post_C_TotalHOA	-0.0224287	-0.0911813	0.046324	0.522957
371	WF_4_post_O_2ndAstig	WF_6_post_C_Third	0.0469417	-0.0701218	0.164005	0.432396
372	WF_4_post_O_2ndAstig	WF_6_post_C_Fourth	-0.0604572	-0.184662	0.0637475	0.34068
373	WF_4_post_O_2ndAstig	WF_6_post_C_Trefoil	-0.028871	-0.114141	0.0563985	0.507337
374	WF_4_post_O_2ndAstig	WF_6_post_C_Coma	-0.0451868	-0.123986	0.0336125	0.261757
375	WF_4_post_O_2ndAstig	WF_6_post_C_Tetrafoil	0.0500587	-0.00994267	0.11006	0.102846
376	WF_4_post_O_2ndAstig	WF_6_post_C_2ndAstig	0.0825002	0.0255677	0.139433	0.00475488	*
377	WF_4_post_O_2ndAstig	WF_6_post_C_Spherical	0.0712664	-0.00204421	0.144577	0.0575016
378	WF_4_post_O_2ndAstig	Pupil Diameter_post	-0.00387136	-0.0072968	-0.00044592	0.0273517	*
379	WF_4_post_O_Spherical	Intercept	0.0955836	0.0285981	0.162569	0.00562036	*
380	WF_4_post_O_Spherical	IOL(ZXR00V)	0.00251338	-0.00522677	0.0102535	0.525172
381	WF_4_post_O_Spherical	Sex(M)	-0.00071906	-0.00754102	0.0061029	0.83655
382	WF_4_post_O_Spherical	Age	0.000156041	-0.000282611	0.000594692	0.486412
383	WF_4_post_O_Spherical	SE	-0.00548463	-0.0126564	0.00168715	0.134922
384	WF_4_post_O_Spherical	CYL	0.000466629	-0.00710958	0.00804284	0.903984
385	WF_4_post_O_Spherical	Corneal Astigmatism	-0.00536853	-0.0160633	0.0053262	0.325829
386	WF_4_post_O_Spherical	Axial Length	-0.00032365	-0.00232251	0.00167521	0.751301
387	WF_4_post_O_Spherical	WF_4_post_C_Astigmatism	-0.00434774	-0.0175801	0.00888466	0.520023
388	WF_4_post_O_Spherical	WF_4_post_C_TotalHOA	0.0552341	-0.402656	0.513124	0.813229
389	WF_4_post_O_Spherical	WF_4_post_C_Third	-0.192523	-0.656517	0.27147	0.416591
390	WF_4_post_O_Spherical	WF_4_post_C_Fourth	-0.128763	-0.44701	0.189484	0.428272
391	WF_4_post_O_Spherical	WF_4_post_C_Trefoil	0.0898178	-0.140408	0.320044	0.444965
392	WF_4_post_O_Spherical	WF_4_post_C_Coma	0.112705	-0.0840365	0.309447	0.26225
393	WF_4_post_O_Spherical	WF_4_post_C_Tetrafoil	0.0011445	-0.191204	0.193493	0.990701
394	WF_4_post_O_Spherical	WF_4_post_C_2ndAstig	0.128265	-0.0635322	0.320063	0.190753
395	WF_4_post_O_Spherical	WF_4_post_C_Spherical	0.458191	0.325219	0.591162	5.52508e-11	*	*
396	WF_4_post_O_Spherical	WF_6_post_C_Astigmatism	0.00851947	-0.00938493	0.0264239	0.351694
397	WF_4_post_O_Spherical	WF_6_post_C_TotalHOA	0.0490333	-0.0344818	0.132548	0.25057
398	WF_4_post_O_Spherical	WF_6_post_C_Third	-0.061988	-0.204398	0.0804223	0.394128
399	WF_4_post_O_Spherical	WF_6_post_C_Fourth	0.138793	-0.0123122	0.289898	0.0726231
400	WF_4_post_O_Spherical	WF_6_post_C_Trefoil	0.0376863	-0.0663021	0.141675	0.477971
401	WF_4_post_O_Spherical	WF_6_post_C_Coma	-0.0470353	-0.142938	0.0488676	0.33704
402	WF_4_post_O_Spherical	WF_6_post_C_Tetrafoil	-0.0647212	-0.137853	0.00841046	0.0836677
403	WF_4_post_O_Spherical	WF_6_post_C_2ndAstig	-0.112759	-0.182174	-0.0433434	0.00158111	*
404	WF_4_post_O_Spherical	WF_6_post_C_Spherical	-0.0731701	-0.162354	0.016014	0.108669
405	WF_4_post_O_Spherical	Pupil Diameter_post	-0.0243882	-0.0285896	-0.0201868	1.0185e-24	*	*
406	WF_4_post_I_Astigmatism	Intercept	-1.23104	-1.86282	-0.599253	0.000169295	*	*
407	WF_4_post_I_Astigmatism	IOL(ZXR00V)	-0.0624292	-0.135536	0.0106781	0.0954834
408	WF_4_post_I_Astigmatism	Sex(M)	0.0330881	-0.0316198	0.0977961	0.317331
409	WF_4_post_I_Astigmatism	Age	0.00114358	-0.00299684	0.00528401	0.58876
410	WF_4_post_I_Astigmatism	SE	-0.049893	-0.116457	0.016671	0.142734
411	WF_4_post_I_Astigmatism	CYL	-0.0548591	-0.124674	0.0149553	0.124397
412	WF_4_post_I_Astigmatism	Corneal Astigmatism	-0.0814383	-0.179515	0.0166384	0.104478
413	WF_4_post_I_Astigmatism	Axial Length	0.0249336	0.00601817	0.043849	0.0103923	*
414	WF_4_post_I_Astigmatism	WF_4_post_C_Astigmatism	0.178201	0.0559724	0.300429	0.00451996	*
415	WF_4_post_I_Astigmatism	WF_4_post_C_TotalHOA	-2.38909	-6.55145	1.77327	0.261328
416	WF_4_post_I_Astigmatism	WF_4_post_C_Third	1.51397	-2.69819	5.72612	0.481585
417	WF_4_post_I_Astigmatism	WF_4_post_C_Fourth	-2.75331	-5.6583	0.151683	0.0640051
418	WF_4_post_I_Astigmatism	WF_4_post_C_Trefoil	0.434565	-1.65483	2.52396	0.683768
419	WF_4_post_I_Astigmatism	WF_4_post_C_Coma	0.348625	-1.43565	2.1329	0.701975
420	WF_4_post_I_Astigmatism	WF_4_post_C_Tetrafoil	2.64721	0.895475	4.39895	0.00325414	*
421	WF_4_post_I_Astigmatism	WF_4_post_C_2ndAstig	2.30682	0.552018	4.06162	0.0103614	*
422	WF_4_post_I_Astigmatism	WF_4_post_C_Spherical	2.83816	1.62674	4.04957	6.0199e-06	*	*
423	WF_4_post_I_Astigmatism	WF_6_post_C_Astigmatism	-0.0645607	-0.230044	0.100922	0.44498
424	WF_4_post_I_Astigmatism	WF_6_post_C_TotalHOA	-1.0947	-1.85449	-0.334924	0.00499979	*
425	WF_4_post_I_Astigmatism	WF_6_post_C_Third	0.421099	-0.879523	1.72172	0.526088
426	WF_4_post_I_Astigmatism	WF_6_post_C_Fourth	1.89099	0.510895	3.27109	0.00756347	*
427	WF_4_post_I_Astigmatism	WF_6_post_C_Trefoil	0.0618614	-0.89397	1.01769	0.899127
428	WF_4_post_I_Astigmatism	WF_6_post_C_Coma	0.118337	-0.758492	0.995166	0.791523
429	WF_4_post_I_Astigmatism	WF_6_post_C_Tetrafoil	-0.443111	-1.11434	0.228121	0.196509
430	WF_4_post_I_Astigmatism	WF_6_post_C_2ndAstig	-0.0745135	-0.712364	0.563337	0.819022
431	WF_4_post_I_Astigmatism	WF_6_post_C_Spherical	-0.593318	-1.40747	0.220829	0.154021
432	WF_4_post_I_Astigmatism	Pupil Diameter_post	0.00151974	-0.0377585	0.0407979	0.939601
433	WF_4_post_I_TotalHOA	Intercept	0.0446849	-0.0944034	0.183773	0.529525
434	WF_4_post_I_TotalHOA	IOL(ZXR00V)	-0.00814022	-0.024209	0.00792859	0.321837
435	WF_4_post_I_TotalHOA	Sex(M)	-0.000628096	-0.0147836	0.0135274	0.930784
436	WF_4_post_I_TotalHOA	Age	-0.000434243	-0.00134498	0.00047649	0.351025
437	WF_4_post_I_TotalHOA	SE	0.00186542	-0.0130525	0.0167834	0.806549
438	WF_4_post_I_TotalHOA	CYL	0.00807087	-0.00770156	0.0238433	0.316587
439	WF_4_post_I_TotalHOA	Corneal Astigmatism	0.00383864	-0.0184387	0.026116	0.735761
440	WF_4_post_I_TotalHOA	Axial Length	0.000667284	-0.00348146	0.00481603	0.752884
441	WF_4_post_I_TotalHOA	WF_4_post_C_Astigmatism	0.0333651	0.00582544	0.0609047	0.0181306	*
442	WF_4_post_I_TotalHOA	WF_4_post_C_TotalHOA	0.746533	-0.208222	1.70129	0.126234
443	WF_4_post_I_TotalHOA	WF_4_post_C_Third	-0.540967	-1.50862	0.426687	0.273901
444	WF_4_post_I_TotalHOA	WF_4_post_C_Fourth	0.852486	0.18924	1.51573	0.0121794	*
445	WF_4_post_I_TotalHOA	WF_4_post_C_Trefoil	0.0198717	-0.460299	0.500042	0.935395
446	WF_4_post_I_TotalHOA	WF_4_post_C_Coma	0.260925	-0.14944	0.671291	0.213464
447	WF_4_post_I_TotalHOA	WF_4_post_C_Tetrafoil	0.0292418	-0.37175	0.430234	0.886422
448	WF_4_post_I_TotalHOA	WF_4_post_C_2ndAstig	-0.067871	-0.467512	0.33177	0.739424
449	WF_4_post_I_TotalHOA	WF_4_post_C_Spherical	-0.506663	-0.783862	-0.229464	0.000385342	*	*
450	WF_4_post_I_TotalHOA	WF_6_post_C_Astigmatism	-0.0537929	-0.0910533	-0.0165324	0.00494324	*
451	WF_4_post_I_TotalHOA	WF_6_post_C_TotalHOA	0.225432	0.051296	0.399568	0.0115747	*
452	WF_4_post_I_TotalHOA	WF_6_post_C_Third	0.00510499	-0.291689	0.301899	0.973124
453	WF_4_post_I_TotalHOA	WF_6_post_C_Fourth	0.297012	-0.0178976	0.611922	0.0653083
454	WF_4_post_I_TotalHOA	WF_6_post_C_Trefoil	-0.115905	-0.332451	0.100642	0.294856
455	WF_4_post_I_TotalHOA	WF_6_post_C_Coma	-0.0935755	-0.293416	0.106265	0.359336
456	WF_4_post_I_TotalHOA	WF_6_post_C_Tetrafoil	-0.454916	-0.607234	-0.302598	1.08104e-08	*	*
457	WF_4_post_I_TotalHOA	WF_6_post_C_2ndAstig	-0.242007	-0.386568	-0.0974465	0.00113544	*
458	WF_4_post_I_TotalHOA	WF_6_post_C_Spherical	-0.3195	-0.505368	-0.133631	0.000832848	*
459	WF_4_post_I_TotalHOA	Pupil Diameter_post	-0.00556194	-0.0142943	0.00317047	0.212953
460	WF_4_post_I_Third	Intercept	0.0211467	-0.108353	0.150646	0.749103
461	WF_4_post_I_Third	IOL(ZXR00V)	-0.00853994	-0.0234956	0.00641576	0.263777
462	WF_4_post_I_Third	Sex(M)	0.000471784	-0.0126896	0.0136332	0.944026
463	WF_4_post_I_Third	Age	-0.000151353	-0.000999149	0.000696443	0.726603
464	WF_4_post_I_Third	SE	-0.00192849	-0.0158675	0.0120105	0.78641
465	WF_4_post_I_Third	CYL	0.000317672	-0.0144449	0.0150802	0.96638
466	WF_4_post_I_Third	Corneal Astigmatism	0.0121317	-0.00874348	0.0330069	0.255406
467	WF_4_post_I_Third	Axial Length	0.00131412	-0.00254541	0.00517364	0.504957
468	WF_4_post_I_Third	WF_4_post_C_Astigmatism	0.0310786	0.00531773	0.0568394	0.0185598	*
469	WF_4_post_I_Third	WF_4_post_C_TotalHOA	0.777783	-0.118698	1.67426	0.0898706
470	WF_4_post_I_Third	WF_4_post_C_Third	-0.41413	-1.32307	0.494808	0.372424
471	WF_4_post_I_Third	WF_4_post_C_Fourth	0.46545	-0.156665	1.08756	0.143374
472	WF_4_post_I_Third	WF_4_post_C_Trefoil	-0.0895239	-0.54064	0.361592	0.697526
473	WF_4_post_I_Third	WF_4_post_C_Coma	0.160643	-0.224952	0.546238	0.414702
474	WF_4_post_I_Third	WF_4_post_C_Tetrafoil	0.02178	-0.354593	0.398154	0.909757
475	WF_4_post_I_Third	WF_4_post_C_2ndAstig	0.0255371	-0.349193	0.400268	0.893815
476	WF_4_post_I_Third	WF_4_post_C_Spherical	-0.396815	-0.656984	-0.136646	0.00297978	*
477	WF_4_post_I_Third	WF_6_post_C_Astigmatism	-0.0518587	-0.0867072	-0.0170102	0.00375081	*
478	WF_4_post_I_Third	WF_6_post_C_TotalHOA	0.170273	0.0067623	0.333784	0.0419465	*
479	WF_4_post_I_Third	WF_6_post_C_Third	-0.00922974	-0.287636	0.269176	0.948226
480	WF_4_post_I_Third	WF_6_post_C_Fourth	0.389944	0.0945541	0.685333	0.010047	*
481	WF_4_post_I_Third	WF_6_post_C_Trefoil	-0.0808896	-0.283682	0.121902	0.434824
482	WF_4_post_I_Third	WF_6_post_C_Coma	-0.041578	-0.228982	0.145826	0.663921
483	WF_4_post_I_Third	WF_6_post_C_Tetrafoil	-0.462071	-0.604769	-0.319373	6.36957e-10	*	*
484	WF_4_post_I_Third	WF_6_post_C_2ndAstig	-0.262566	-0.397966	-0.127167	0.000168317	*	*
485	WF_4_post_I_Third	WF_6_post_C_Spherical	-0.371572	-0.545923	-0.197221	3.678e-05	*	*
486	WF_4_post_I_Third	Pupil Diameter_post	-0.00907083	-0.0172174	-0.000924289	0.0297033	*
487	WF_4_post_I_Fourth	Intercept	0.0396235	-0.0489878	0.128235	0.38173
488	WF_4_post_I_Fourth	IOL(ZXR00V)	-0.00244057	-0.0127179	0.00783671	0.642081
489	WF_4_post_I_Fourth	Sex(M)	-0.000695905	-0.00985617	0.00846436	0.881788
490	WF_4_post_I_Fourth	Age	-0.00040497	-0.000986594	0.000176654	0.173757
491	WF_4_post_I_Fourth	SE	0.00364804	-0.00540187	0.0126979	0.430011
492	WF_4_post_I_Fourth	CYL	0.0113404	0.00196394	0.0207169	0.0182697	*
493	WF_4_post_I_Fourth	Corneal Astigmatism	-0.0054368	-0.0185035	0.00762995	0.415302
494	WF_4_post_I_Fourth	Axial Length	-0.000546919	-0.00321372	0.00211988	0.688125
495	WF_4_post_I_Fourth	WF_4_post_C_Astigmatism	0.00995164	-0.00652638	0.0264297	0.237287
496	WF_4_post_I_Fourth	WF_4_post_C_TotalHOA	0.00180297	-0.544196	0.547802	0.99484
497	WF_4_post_I_Fourth	WF_4_post_C_Third	-0.187119	-0.738712	0.364475	0.506589
498	WF_4_post_I_Fourth	WF_4_post_C_Fourth	0.939632	0.55615	1.32311	2.32865e-06	*	*
499	WF_4_post_I_Fourth	WF_4_post_C_Trefoil	0.159454	-0.114347	0.433255	0.254511
500	WF_4_post_I_Fourth	WF_4_post_C_Coma	0.21507	-0.0184617	0.448601	0.0719919
501	WF_4_post_I_Fourth	WF_4_post_C_Tetrafoil	-0.0986154	-0.329278	0.132047	0.402635
502	WF_4_post_I_Fourth	WF_4_post_C_2ndAstig	-0.16003	-0.393148	0.0730877	0.179295
503	WF_4_post_I_Fourth	WF_4_post_C_Spherical	-0.275885	-0.435554	-0.116216	0.000788688	*
504	WF_4_post_I_Fourth	WF_6_post_C_Astigmatism	-0.0152466	-0.0375764	0.00708314	0.18163
505	WF_4_post_I_Fourth	WF_6_post_C_TotalHOA	0.137913	0.0378818	0.237945	0.00722624	*
506	WF_4_post_I_Fourth	WF_6_post_C_Third	0.0577103	-0.114514	0.229934	0.511746
507	WF_4_post_I_Fourth	WF_6_post_C_Fourth	-0.154344	-0.337062	0.028373	0.0986655
508	WF_4_post_I_Fourth	WF_6_post_C_Trefoil	-0.105183	-0.232928	0.0225617	0.107409
509	WF_4_post_I_Fourth	WF_6_post_C_Coma	-0.115921	-0.232187	0.000344811	0.0514466
510	WF_4_post_I_Fourth	WF_6_post_C_Tetrafoil	-0.0550269	-0.144572	0.0345186	0.229183
511	WF_4_post_I_Fourth	WF_6_post_C_2ndAstig	0.00203911	-0.0832596	0.0873378	0.962654
512	WF_4_post_I_Fourth	WF_6_post_C_Spherical	0.0678528	-0.0397324	0.175438	0.217223
513	WF_4_post_I_Fourth	Pupil Diameter_post	0.0020573	-0.00335971	0.0074743	0.457236
514	WF_4_post_I_Trefoil	Intercept	-0.0120783	-0.107829	0.0836728	0.804933
515	WF_4_post_I_Trefoil	IOL(ZXR00V)	-0.00680827	-0.0178718	0.00425527	0.228982
516	WF_4_post_I_Trefoil	Sex(M)	0.00187821	-0.00787172	0.0116281	0.706125
517	WF_4_post_I_Trefoil	Age	-7.44598e-06	-0.000634455	0.000619563	0.98145
518	WF_4_post_I_Trefoil	SE	-0.00407617	-0.0143322	0.00617984	0.436564
519	WF_4_post_I_Trefoil	CYL	0.00222242	-0.00861416	0.013059	0.687954
520	WF_4_post_I_Trefoil	Corneal Astigmatism	0.00669643	-0.00860282	0.0219957	0.391518
521	WF_4_post_I_Trefoil	Axial Length	0.000861386	-0.00199557	0.00371834	0.555149
522	WF_4_post_I_Trefoil	WF_4_post_C_Astigmatism	0.0206076	0.00168211	0.0395332	0.033539	*
523	WF_4_post_I_Trefoil	WF_4_post_C_TotalHOA	0.21752	-0.437671	0.872711	0.515634
524	WF_4_post_I_Trefoil	WF_4_post_C_Third	-0.569639	-1.23359	0.094313	0.0934875
525	WF_4_post_I_Trefoil	WF_4_post_C_Fourth	0.562515	0.107194	1.01784	0.0159362	*
526	WF_4_post_I_Trefoil	WF_4_post_C_Trefoil	0.536475	0.207027	0.865924	0.00153496	*
527	WF_4_post_I_Trefoil	WF_4_post_C_Coma	0.345043	0.0635043	0.626581	0.0167924	*
528	WF_4_post_I_Trefoil	WF_4_post_C_Tetrafoil	-0.0359627	-0.31118	0.239254	0.798004
529	WF_4_post_I_Trefoil	WF_4_post_C_2ndAstig	0.18692	-0.0874747	0.461315	0.182641
530	WF_4_post_I_Trefoil	WF_4_post_C_Spherical	-0.345122	-0.535379	-0.154865	0.000425816	*	*
531	WF_4_post_I_Trefoil	WF_6_post_C_Astigmatism	-0.0389471	-0.0645543	-0.01334	0.00308073	*
532	WF_4_post_I_Trefoil	WF_6_post_C_TotalHOA	0.0813379	-0.0381626	0.200838	0.182993
533	WF_4_post_I_Trefoil	WF_6_post_C_Third	0.00731523	-0.196434	0.211064	0.943937
534	WF_4_post_I_Trefoil	WF_6_post_C_Fourth	0.289743	0.0735549	0.50593	0.00897329	*
535	WF_4_post_I_Trefoil	WF_6_post_C_Trefoil	-0.0758477	-0.224597	0.0729014	0.318269
536	WF_4_post_I_Trefoil	WF_6_post_C_Coma	-0.043026	-0.180231	0.0941792	0.539173
537	WF_4_post_I_Trefoil	WF_6_post_C_Tetrafoil	-0.282036	-0.386651	-0.177421	2.18401e-07	*	*
538	WF_4_post_I_Trefoil	WF_6_post_C_2ndAstig	-0.144632	-0.243928	-0.045336	0.0045544	*
539	WF_4_post_I_Trefoil	WF_6_post_C_Spherical	-0.252542	-0.38014	-0.124945	0.000123857	*	*
540	WF_4_post_I_Trefoil	Pupil Diameter_post	-0.00517942	-0.0111865	0.000827654	0.0921313
541	WF_4_post_I_Coma	Intercept	0.0233639	-0.0937133	0.140441	0.696056
542	WF_4_post_I_Coma	IOL(ZXR00V)	-0.0058887	-0.0194162	0.00763882	0.394452
543	WF_4_post_I_Coma	Sex(M)	-0.00205425	-0.0139752	0.00986674	0.735899
544	WF_4_post_I_Coma	Age	-0.000223377	-0.000990031	0.000543277	0.56851
545	WF_4_post_I_Coma	SE	8.89811e-06	-0.0125327	0.0125505	0.998891
546	WF_4_post_I_Coma	CYL	0.0002437	-0.0130085	0.0134959	0.971269
547	WF_4_post_I_Coma	Corneal Astigmatism	0.00778437	-0.0109259	0.0264946	0.415346
548	WF_4_post_I_Coma	Axial Length	0.00163653	-0.00185665	0.00512971	0.359523
549	WF_4_post_I_Coma	WF_4_post_C_Astigmatism	0.0239127	0.000768754	0.0470566	0.0436439	*
550	WF_4_post_I_Coma	WF_4_post_C_TotalHOA	0.960301	0.158984	1.76162	0.0193508	*
551	WF_4_post_I_Coma	WF_4_post_C_Third	-0.408753	-1.22079	0.403288	0.324482
552	WF_4_post_I_Coma	WF_4_post_C_Fourth	-0.0439097	-0.600763	0.512943	0.877258
553	WF_4_post_I_Coma	WF_4_post_C_Trefoil	-0.413677	-0.816608	-0.0107467	0.0449124	*
554	WF_4_post_I_Coma	WF_4_post_C_Coma	0.0956161	-0.24872	0.439952	0.586591
555	WF_4_post_I_Coma	WF_4_post_C_Tetrafoil	0.0949519	-0.241642	0.431546	0.580657
556	WF_4_post_I_Coma	WF_4_post_C_2ndAstig	-0.126264	-0.461842	0.209315	0.461308
557	WF_4_post_I_Coma	WF_4_post_C_Spherical	-0.151922	-0.384609	0.080764	0.201445
558	WF_4_post_I_Coma	WF_6_post_C_Astigmatism	-0.033316	-0.0646307	-0.00200136	0.0378031	*
559	WF_4_post_I_Coma	WF_6_post_C_TotalHOA	0.091531	-0.0546212	0.237683	0.22041
560	WF_4_post_I_Coma	WF_6_post_C_Third	0.0788075	-0.170375	0.327991	0.535718
561	WF_4_post_I_Coma	WF_6_post_C_Fourth	0.347888	0.0834926	0.612283	0.0102933	*
562	WF_4_post_I_Coma	WF_6_post_C_Trefoil	-0.0670558	-0.248966	0.114855	0.470463
563	WF_4_post_I_Coma	WF_6_post_C_Coma	-0.064048	-0.231847	0.103751	0.454862
564	WF_4_post_I_Coma	WF_6_post_C_Tetrafoil	-0.380602	-0.508541	-0.252664	1.22315e-08	*	*
565	WF_4_post_I_Coma	WF_6_post_C_2ndAstig	-0.218004	-0.339437	-0.0965708	0.000489424	*	*
566	WF_4_post_I_Coma	WF_6_post_C_Spherical	-0.303251	-0.459302	-0.1472	0.000163249	*	*
567	WF_4_post_I_Coma	Pupil Diameter_post	-0.00743667	-0.0147821	-9.12389e-05	0.0482035	*
568	WF_4_post_I_Tetrafoil	Intercept	0.0552108	-0.0133841	0.123806	0.116152
569	WF_4_post_I_Tetrafoil	IOL(ZXR00V)	-0.00187426	-0.00981609	0.00606757	0.644173
570	WF_4_post_I_Tetrafoil	Sex(M)	-0.00291964	-0.0099606	0.00412133	0.417429
571	WF_4_post_I_Tetrafoil	Age	-0.000178331	-0.000628018	0.000271356	0.437884
572	WF_4_post_I_Tetrafoil	SE	0.00494529	-0.00223284	0.0121234	0.177845
573	WF_4_post_I_Tetrafoil	CYL	0.00862746	0.00112018	0.0161347	0.0248895	*
574	WF_4_post_I_Tetrafoil	Corneal Astigmatism	-0.0080889	-0.0186153	0.00243753	0.132877
575	WF_4_post_I_Tetrafoil	Axial Length	-0.000219174	-0.00227547	0.00183712	0.834737
576	WF_4_post_I_Tetrafoil	WF_4_post_C_Astigmatism	0.0112321	-0.00192326	0.0243874	0.0951196
577	WF_4_post_I_Tetrafoil	WF_4_post_C_TotalHOA	0.143057	-0.302097	0.588211	0.529179
578	WF_4_post_I_Tetrafoil	WF_4_post_C_Third	-0.0368683	-0.487143	0.413406	0.872592
579	WF_4_post_I_Tetrafoil	WF_4_post_C_Fourth	0.0627084	-0.248456	0.373873	0.693075
580	WF_4_post_I_Tetrafoil	WF_4_post_C_Trefoil	-0.0747242	-0.298087	0.148639	0.512444
581	WF_4_post_I_Tetrafoil	WF_4_post_C_Coma	0.0402886	-0.150403	0.23098	0.679054
582	WF_4_post_I_Tetrafoil	WF_4_post_C_Tetrafoil	0.515626	0.32813	0.703123	1.26742e-07	*	*
583	WF_4_post_I_Tetrafoil	WF_4_post_C_2ndAstig	0.0313224	-0.156871	0.219515	0.744442
584	WF_4_post_I_Tetrafoil	WF_4_post_C_Spherical	-0.139437	-0.269125	-0.00974879	0.0357682	*
585	WF_4_post_I_Tetrafoil	WF_6_post_C_Astigmatism	-0.0119538	-0.0297686	0.00586101	0.18931
586	WF_4_post_I_Tetrafoil	WF_6_post_C_TotalHOA	0.093995	0.0126886	0.175301	0.024047	*
587	WF_4_post_I_Tetrafoil	WF_6_post_C_Third	-0.0446699	-0.184052	0.0947122	0.53029
588	WF_4_post_I_Tetrafoil	WF_6_post_C_Fourth	-0.0396135	-0.187511	0.108284	0.599913
589	WF_4_post_I_Tetrafoil	WF_6_post_C_Trefoil	-0.0141753	-0.116847	0.0884963	0.786845
590	WF_4_post_I_Tetrafoil	WF_6_post_C_Coma	-0.0387635	-0.132765	0.0552375	0.419461
591	WF_4_post_I_Tetrafoil	WF_6_post_C_Tetrafoil	-0.0841571	-0.156222	-0.0120923	0.0226447	*
592	WF_4_post_I_Tetrafoil	WF_6_post_C_2ndAstig	-0.00933906	-0.0778551	0.059177	0.789497
593	WF_4_post_I_Tetrafoil	WF_6_post_C_Spherical	0.0110504	-0.0761682	0.098269	0.804019
594	WF_4_post_I_Tetrafoil	Pupil Diameter_post	-0.00777256	-0.0120214	-0.00352372	0.000398086	*	*
595	WF_4_post_I_2ndAstig	Intercept	0.031518	-0.0234772	0.0865133	0.26258
596	WF_4_post_I_2ndAstig	IOL(ZXR00V)	-0.00065634	-0.00702037	0.00570769	0.840008
597	WF_4_post_I_2ndAstig	Sex(M)	0.00148848	-0.004145	0.00712196	0.605175
598	WF_4_post_I_2ndAstig	Age	0.00010617	-0.000254252	0.000466591	0.564319
599	WF_4_post_I_2ndAstig	SE	-0.000277168	-0.00606886	0.00551453	0.925328
600	WF_4_post_I_2ndAstig	CYL	0.00827656	0.00220317	0.0143499	0.00790677	*
601	WF_4_post_I_2ndAstig	Corneal Astigmatism	-0.00365495	-0.0121859	0.00487599	0.401598
602	WF_4_post_I_2ndAstig	Axial Length	-0.000949958	-0.00259664	0.000696719	0.259565
603	WF_4_post_I_2ndAstig	WF_4_post_C_Astigmatism	-0.00581113	-0.0164448	0.00482255	0.284862
604	WF_4_post_I_2ndAstig	WF_4_post_C_TotalHOA	-0.215175	-0.577144	0.146793	0.244727
605	WF_4_post_I_2ndAstig	WF_4_post_C_Third	-0.00342751	-0.369715	0.36286	0.985377
606	WF_4_post_I_2ndAstig	WF_4_post_C_Fourth	0.521302	0.268651	0.773953	6.38572e-05	*	*
607	WF_4_post_I_2ndAstig	WF_4_post_C_Trefoil	0.199874	0.0181811	0.381567	0.031738	*
608	WF_4_post_I_2ndAstig	WF_4_post_C_Coma	0.129376	-0.0257813	0.284533	0.103076
609	WF_4_post_I_2ndAstig	WF_4_post_C_Tetrafoil	-0.166483	-0.318826	-0.0141398	0.0328545	*
610	WF_4_post_I_2ndAstig	WF_4_post_C_2ndAstig	0.243683	0.0910544	0.396312	0.00188991	*
611	WF_4_post_I_2ndAstig	WF_4_post_C_Spherical	-0.276581	-0.381936	-0.171227	4.3396e-07	*	*
612	WF_4_post_I_2ndAstig	WF_6_post_C_Astigmatism	0.000132835	-0.0142641	0.0145298	0.985582
613	WF_4_post_I_2ndAstig	WF_6_post_C_TotalHOA	0.10497	0.0388951	0.171044	0.00199216	*
614	WF_4_post_I_2ndAstig	WF_6_post_C_Third	-0.0393435	-0.152463	0.0737763	0.495854
615	WF_4_post_I_2ndAstig	WF_6_post_C_Fourth	-0.122885	-0.242917	-0.00285306	0.0455139	*
616	WF_4_post_I_2ndAstig	WF_6_post_C_Trefoil	-0.0341136	-0.117259	0.0490316	0.42182
617	WF_4_post_I_2ndAstig	WF_6_post_C_Coma	-0.0456679	-0.121931	0.030595	0.241266
618	WF_4_post_I_2ndAstig	WF_6_post_C_Tetrafoil	0.0373016	-0.021085	0.0956882	0.21129
619	WF_4_post_I_2ndAstig	WF_6_post_C_2ndAstig	-0.0171593	-0.0726441	0.0383254	0.544787
620	WF_4_post_I_2ndAstig	WF_6_post_C_Spherical	0.0617401	-0.00906785	0.132548	0.0882837
621	WF_4_post_I_2ndAstig	Pupil Diameter_post	-0.00394787	-0.00736612	-0.000529618	0.024384	*
622	WF_4_post_I_Spherical	Intercept	0.0955824	0.0285974	0.162567	0.00562063	*
623	WF_4_post_I_Spherical	IOL(ZXR00V)	0.00251342	-0.00522667	0.0102535	0.525161
624	WF_4_post_I_Spherical	Sex(M)	-0.000719151	-0.00754105	0.00610275	0.836528
625	WF_4_post_I_Spherical	Age	0.00015604	-0.000282609	0.000594688	0.486413
626	WF_4_post_I_Spherical	SE	-0.00548473	-0.0126565	0.00168702	0.134914
627	WF_4_post_I_Spherical	CYL	0.000466471	-0.00710972	0.00804266	0.904016
628	WF_4_post_I_Spherical	Corneal Astigmatism	-0.00536841	-0.0160631	0.0053263	0.32584
629	WF_4_post_I_Spherical	Axial Length	-0.0003236	-0.00232244	0.00167524	0.751336
630	WF_4_post_I_Spherical	WF_4_post_C_Astigmatism	-0.00434777	-0.0175801	0.00888459	0.520019
631	WF_4_post_I_Spherical	WF_4_post_C_TotalHOA	0.0552264	-0.402664	0.513116	0.813254
632	WF_4_post_I_Spherical	WF_4_post_C_Third	-0.192513	-0.656506	0.27148	0.416617
633	WF_4_post_I_Spherical	WF_4_post_C_Fourth	-0.128763	-0.44701	0.189483	0.42827
634	WF_4_post_I_Spherical	WF_4_post_C_Trefoil	0.0898164	-0.14041	0.320043	0.444972
635	WF_4_post_I_Spherical	WF_4_post_C_Coma	0.112703	-0.0840385	0.309445	0.262259
636	WF_4_post_I_Spherical	WF_4_post_C_Tetrafoil	0.00114679	-0.191202	0.193496	0.990683
637	WF_4_post_I_Spherical	WF_4_post_C_2ndAstig	0.128269	-0.0635282	0.320067	0.190739
638	WF_4_post_I_Spherical	WF_4_post_C_Spherical	-0.541806	-0.674777	-0.408834	1.73443e-14	*	*
639	WF_4_post_I_Spherical	WF_6_post_C_Astigmatism	0.0085194	-0.00938494	0.0264237	0.351696
640	WF_4_post_I_Spherical	WF_6_post_C_TotalHOA	0.0490336	-0.0344816	0.132549	0.250568
641	WF_4_post_I_Spherical	WF_6_post_C_Third	-0.0619886	-0.204399	0.0804216	0.394123
642	WF_4_post_I_Spherical	WF_6_post_C_Fourth	0.138794	-0.0123112	0.289898	0.0726211
643	WF_4_post_I_Spherical	WF_6_post_C_Trefoil	0.0376856	-0.0663026	0.141674	0.477979
644	WF_4_post_I_Spherical	WF_6_post_C_Coma	-0.047035	-0.142938	0.0488678	0.337043
645	WF_4_post_I_Spherical	WF_6_post_C_Tetrafoil	-0.0647207	-0.137852	0.00841074	0.0836691
646	WF_4_post_I_Spherical	WF_6_post_C_2ndAstig	-0.11276	-0.182175	-0.0433443	0.00158095	*
647	WF_4_post_I_Spherical	WF_6_post_C_Spherical	-0.0731706	-0.162355	0.0160135	0.108667
648	WF_4_post_I_Spherical	Pupil Diameter_post	-0.0243883	-0.0285897	-0.0201869	1.01842e-24	*	*
649	WF_6_post_O_Astigmatism	Intercept	-3.87315	-6.20812	-1.53819	0.00132125	*
650	WF_6_post_O_Astigmatism	IOL(ZXR00V)	0.087882	-0.18251	0.358274	0.524757
651	WF_6_post_O_Astigmatism	Sex(M)	0.0318107	-0.208052	0.271673	0.79518
652	WF_6_post_O_Astigmatism	Age	-0.00222019	-0.0175294	0.013089	0.776483
653	WF_6_post_O_Astigmatism	SE	0.31461	0.0708837	0.558337	0.0118594	*
654	WF_6_post_O_Astigmatism	CYL	0.21071	-0.0439298	0.46535	0.105692
655	WF_6_post_O_Astigmatism	Corneal Astigmatism	0.185043	-0.17176	0.541846	0.310058
656	WF_6_post_O_Astigmatism	Axial Length	0.0289559	-0.0410715	0.0989833	0.418587
657	WF_6_post_O_Astigmatism	WF_4_post_C_Astigmatism	-0.463256	-0.909617	-0.0168946	0.0426663	*
658	WF_6_post_O_Astigmatism	WF_4_post_C_TotalHOA	5.434	-9.63532	20.5033	0.480166
659	WF_6_post_O_Astigmatism	WF_4_post_C_Third	-1.54504	-16.7853	13.6953	0.842611
660	WF_6_post_O_Astigmatism	WF_4_post_C_Fourth	-3.38258	-13.9219	7.15674	0.5297
661	WF_6_post_O_Astigmatism	WF_4_post_C_Trefoil	-4.09552	-11.6559	3.46484	0.289073
662	WF_6_post_O_Astigmatism	WF_4_post_C_Coma	-2.45904	-8.91288	3.9948	0.455685
663	WF_6_post_O_Astigmatism	WF_4_post_C_Tetrafoil	-3.26583	-9.61489	3.08323	0.314035
664	WF_6_post_O_Astigmatism	WF_4_post_C_2ndAstig	0.530939	-5.84634	6.90822	0.870466
665	WF_6_post_O_Astigmatism	WF_4_post_C_Spherical	-0.378645	-4.77052	4.01323	0.865905
666	WF_6_post_O_Astigmatism	WF_6_post_C_Astigmatism	0.862736	0.258231	1.46724	0.00543246	*
667	WF_6_post_O_Astigmatism	WF_6_post_C_TotalHOA	0.182326	-2.57077	2.93542	0.896794
668	WF_6_post_O_Astigmatism	WF_6_post_C_Third	-2.12428	-6.84623	2.59767	0.37848
669	WF_6_post_O_Astigmatism	WF_6_post_C_Fourth	-0.741772	-5.75217	4.26863	0.771847
670	WF_6_post_O_Astigmatism	WF_6_post_C_Trefoil	2.20358	-1.27755	5.6847	0.2155
671	WF_6_post_O_Astigmatism	WF_6_post_C_Coma	2.45951	-0.725434	5.64446	0.130982
672	WF_6_post_O_Astigmatism	WF_6_post_C_Tetrafoil	0.389739	-2.05323	2.83271	0.754692
673	WF_6_post_O_Astigmatism	WF_6_post_C_2ndAstig	-0.295119	-2.61824	2.028	0.803506
674	WF_6_post_O_Astigmatism	WF_6_post_C_Spherical	-0.103097	-3.05744	2.85124	0.945506
675	WF_6_post_O_Astigmatism	Pupil Diameter_post	0.571546	0.427114	0.715978	1.50228e-13	*	*
676	WF_6_post_O_TotalHOA	Intercept	5.37708	3.26258	7.49157	1.19127e-06	*	*
677	WF_6_post_O_TotalHOA	IOL(ZXR00V)	-0.0840361	-0.328756	0.160684	0.501578
678	WF_6_post_O_TotalHOA	Sex(M)	0.0523748	-0.164335	0.269085	0.636207
679	WF_6_post_O_TotalHOA	Age	-0.00198493	-0.0158437	0.0118738	0.77917
680	WF_6_post_O_TotalHOA	SE	-0.134129	-0.356467	0.0882083	0.237883
681	WF_6_post_O_TotalHOA	CYL	0.183273	-0.0497245	0.416271	0.124013
682	WF_6_post_O_TotalHOA	Corneal Astigmatism	-0.181882	-0.509018	0.145253	0.276536
683	WF_6_post_O_TotalHOA	Axial Length	-0.0357508	-0.099082	0.0275804	0.269732
684	WF_6_post_O_TotalHOA	WF_4_post_C_Astigmatism	0.194364	-0.213669	0.602398	0.351125
685	WF_6_post_O_TotalHOA	WF_4_post_C_TotalHOA	-2.48535	-16.3543	11.3836	0.725614
686	WF_6_post_O_TotalHOA	WF_4_post_C_Third	-2.68638	-16.7193	11.3466	0.707725
687	WF_6_post_O_TotalHOA	WF_4_post_C_Fourth	3.72059	-5.96337	13.4046	0.451905
688	WF_6_post_O_TotalHOA	WF_4_post_C_Trefoil	4.93775	-2.02317	11.8987	0.165284
689	WF_6_post_O_TotalHOA	WF_4_post_C_Coma	3.6132	-2.33072	9.55712	0.234265
690	WF_6_post_O_TotalHOA	WF_4_post_C_Tetrafoil	2.89491	-2.94326	8.73309	0.331744
691	WF_6_post_O_TotalHOA	WF_4_post_C_2ndAstig	-1.80932	-7.66107	4.04244	0.544871
692	WF_6_post_O_TotalHOA	WF_4_post_C_Spherical	-2.62132	-6.65894	1.4163	0.204001
693	WF_6_post_O_TotalHOA	WF_6_post_C_Astigmatism	-0.0918604	-0.644328	0.460607	0.744696
694	WF_6_post_O_TotalHOA	WF_6_post_C_TotalHOA	0.299207	-2.2328	2.83122	0.816967
695	WF_6_post_O_TotalHOA	WF_6_post_C_Third	3.43573	-0.900519	7.77199	0.121279
696	WF_6_post_O_TotalHOA	WF_6_post_C_Fourth	-1.82395	-6.42517	2.77727	0.437677
697	WF_6_post_O_TotalHOA	WF_6_post_C_Trefoil	-2.29847	-5.48744	0.890503	0.15859
698	WF_6_post_O_TotalHOA	WF_6_post_C_Coma	-3.54657	-6.47023	-0.622898	0.0179285	*
699	WF_6_post_O_TotalHOA	WF_6_post_C_Tetrafoil	0.892733	-1.34638	3.13184	0.435034
700	WF_6_post_O_TotalHOA	WF_6_post_C_2ndAstig	0.481275	-1.6468	2.60935	0.657833
701	WF_6_post_O_TotalHOA	WF_6_post_C_Spherical	2.42932	-0.284782	5.14342	0.0801933
702	WF_6_post_O_TotalHOA	Pupil Diameter_post	-0.773604	-0.904921	-0.642288	1.13306e-25	*	*
703	WF_6_post_O_Third	Intercept	2.11609	0.839833	3.39235	0.00125965	*
704	WF_6_post_O_Third	IOL(ZXR00V)	-0.0319614	-0.179354	0.115432	0.67107
705	WF_6_post_O_Third	Sex(M)	0.0527724	-0.0769372	0.182482	0.425709
706	WF_6_post_O_Third	Age	0.000680158	-0.00767513	0.00903545	0.87332
707	WF_6_post_O_Third	SE	-0.0872812	-0.224654	0.050092	0.213801
708	WF_6_post_O_Third	CYL	0.124843	-0.0206462	0.270333	0.0934308
709	WF_6_post_O_Third	Corneal Astigmatism	-0.12365	-0.329382	0.0820808	0.239539
710	WF_6_post_O_Third	Axial Length	-0.0136498	-0.0516866	0.0243869	0.482267
711	WF_6_post_O_Third	WF_4_post_C_Astigmatism	-0.00967405	-0.263555	0.244207	0.940505
712	WF_6_post_O_Third	WF_4_post_C_TotalHOA	2.52725	-6.30785	11.3624	0.575371
713	WF_6_post_O_Third	WF_4_post_C_Third	-4.97808	-13.9359	3.97978	0.27676
714	WF_6_post_O_Third	WF_4_post_C_Fourth	-0.259888	-6.39102	5.87125	0.933832
715	WF_6_post_O_Third	WF_4_post_C_Trefoil	3.56658	-0.879312	8.01247	0.116715
716	WF_6_post_O_Third	WF_4_post_C_Coma	2.10579	-1.69437	5.90594	0.278135
717	WF_6_post_O_Third	WF_4_post_C_Tetrafoil	1.18276	-2.52652	4.89203	0.532369
718	WF_6_post_O_Third	WF_4_post_C_2ndAstig	-1.59752	-5.2906	2.09557	0.397072
719	WF_6_post_O_Third	WF_4_post_C_Spherical	-1.07866	-3.64271	1.48539	0.410155
720	WF_6_post_O_Third	WF_6_post_C_Astigmatism	0.115403	-0.22804	0.458845	0.510562
721	WF_6_post_O_Third	WF_6_post_C_TotalHOA	0.366043	-1.24541	1.97749	0.65642
722	WF_6_post_O_Third	WF_6_post_C_Third	2.04821	-0.695565	4.79199	0.144272
723	WF_6_post_O_Third	WF_6_post_C_Fourth	-2.44879	-5.35994	0.462366	0.100048
724	WF_6_post_O_Third	WF_6_post_C_Trefoil	-1.27407	-3.27264	0.724512	0.212274
725	WF_6_post_O_Third	WF_6_post_C_Coma	-1.95513	-3.80206	-0.108211	0.0386851	*
726	WF_6_post_O_Third	WF_6_post_C_Tetrafoil	0.96199	-0.444342	2.36832	0.180825
727	WF_6_post_O_Third	WF_6_post_C_2ndAstig	0.768694	-0.565711	2.1031	0.259591
728	WF_6_post_O_Third	WF_6_post_C_Spherical	2.21067	0.492389	3.92895	0.012095	*
729	WF_6_post_O_Third	Pupil Diameter_post	-0.316456	-0.396743	-0.236169	1.03429e-13	*	*
730	WF_6_post_O_Fourth	Intercept	4.79437	3.09315	6.49559	8.56521e-08	*	*
731	WF_6_post_O_Fourth	IOL(ZXR00V)	-0.0766462	-0.273842	0.12055	0.446938
732	WF_6_post_O_Fourth	Sex(M)	0.0184871	-0.156963	0.193937	0.836581
733	WF_6_post_O_Fourth	Age	-0.00232476	-0.0134862	0.00883672	0.68347
734	WF_6_post_O_Fourth	SE	-0.0864765	-0.261708	0.0887549	0.334081
735	WF_6_post_O_Fourth	CYL	0.124921	-0.0572063	0.307049	0.17965
736	WF_6_post_O_Fourth	Corneal Astigmatism	-0.117469	-0.371796	0.136858	0.365897
737	WF_6_post_O_Fourth	Axial Length	-0.0346493	-0.0857827	0.016484	0.185478
738	WF_6_post_O_Fourth	WF_4_post_C_Astigmatism	0.228278	-0.0914863	0.548042	0.162585
739	WF_6_post_O_Fourth	WF_4_post_C_TotalHOA	-4.73887	-15.4093	5.93154	0.384651
740	WF_6_post_O_Fourth	WF_4_post_C_Third	0.0886779	-10.6951	10.8725	0.98715
741	WF_6_post_O_Fourth	WF_4_post_C_Fourth	4.79774	-2.68505	12.2805	0.209678
742	WF_6_post_O_Fourth	WF_4_post_C_Trefoil	3.34614	-2.00516	8.69744	0.221194
743	WF_6_post_O_Fourth	WF_4_post_C_Coma	2.92424	-1.64146	7.48995	0.210214
744	WF_6_post_O_Fourth	WF_4_post_C_Tetrafoil	1.99257	-2.51048	6.49563	0.386368
745	WF_6_post_O_Fourth	WF_4_post_C_2ndAstig	-1.14324	-5.68344	3.39696	0.621926
746	WF_6_post_O_Fourth	WF_4_post_C_Spherical	-2.12815	-5.24438	0.988082	0.181571
747	WF_6_post_O_Fourth	WF_6_post_C_Astigmatism	-0.181245	-0.614468	0.251978	0.412753
748	WF_6_post_O_Fourth	WF_6_post_C_TotalHOA	-0.109808	-2.06238	1.84277	0.912293
749	WF_6_post_O_Fourth	WF_6_post_C_Third	2.75987	-0.597209	6.11694	0.107968
750	WF_6_post_O_Fourth	WF_6_post_C_Fourth	0.138866	-3.42301	3.70074	0.939131
751	WF_6_post_O_Fourth	WF_6_post_C_Trefoil	-1.8377	-4.3223	0.646904	0.147985
752	WF_6_post_O_Fourth	WF_6_post_C_Coma	-2.84438	-5.11002	-0.578732	0.0143256	*
753	WF_6_post_O_Fourth	WF_6_post_C_Tetrafoil	0.247284	-1.49501	1.98958	0.781026
754	WF_6_post_O_Fourth	WF_6_post_C_2ndAstig	-0.0835282	-1.74207	1.57502	0.921421
755	WF_6_post_O_Fourth	WF_6_post_C_Spherical	0.963768	-1.13473	3.06227	0.368632
756	WF_6_post_O_Fourth	Pupil Diameter_post	-0.68707	-0.791548	-0.582592	1.24752e-30	*	*
757	WF_6_post_O_Trefoil	Intercept	1.48889	0.626497	2.35129	0.000790369	*
758	WF_6_post_O_Trefoil	IOL(ZXR00V)	-0.00194621	-0.101543	0.0976505	0.969469
759	WF_6_post_O_Trefoil	Sex(M)	0.0284297	-0.0592179	0.116077	0.525326
760	WF_6_post_O_Trefoil	Age	-0.00157247	-0.00721832	0.00407338	0.585464
761	WF_6_post_O_Trefoil	SE	-0.00807553	-0.100902	0.0847505	0.864699
762	WF_6_post_O_Trefoil	CYL	0.0338995	-0.0644111	0.13221	0.499555
763	WF_6_post_O_Trefoil	Corneal Astigmatism	-0.10504	-0.244057	0.0339771	0.13946
764	WF_6_post_O_Trefoil	Axial Length	-0.0114884	-0.0371907	0.0142139	0.381547
765	WF_6_post_O_Trefoil	WF_4_post_C_Astigmatism	-0.0730778	-0.244631	0.0984752	0.404297
766	WF_6_post_O_Trefoil	WF_4_post_C_TotalHOA	-0.65655	-6.62662	5.31352	0.829457
767	WF_6_post_O_Trefoil	WF_4_post_C_Third	0.31865	-5.73437	6.37167	0.917875
768	WF_6_post_O_Trefoil	WF_4_post_C_Fourth	0.957334	-3.18561	5.10027	0.650877
769	WF_6_post_O_Trefoil	WF_4_post_C_Trefoil	1.16362	-1.84057	4.1678	0.448228
770	WF_6_post_O_Trefoil	WF_4_post_C_Coma	-0.00740008	-2.57525	2.56045	0.995496
771	WF_6_post_O_Trefoil	WF_4_post_C_Tetrafoil	1.84422	-0.662223	4.35066	0.150097
772	WF_6_post_O_Trefoil	WF_4_post_C_2ndAstig	-1.91377	-4.40927	0.581731	0.133657
773	WF_6_post_O_Trefoil	WF_4_post_C_Spherical	-1.13581	-2.86839	0.596774	0.199624
774	WF_6_post_O_Trefoil	WF_6_post_C_Astigmatism	0.230426	-0.0016458	0.462498	0.0523913
775	WF_6_post_O_Trefoil	WF_6_post_C_TotalHOA	0.0109003	-1.07799	1.09979	0.984357
776	WF_6_post_O_Trefoil	WF_6_post_C_Third	1.30928	-0.544748	3.16331	0.167148
777	WF_6_post_O_Trefoil	WF_6_post_C_Fourth	-0.95543	-2.92256	1.0117	0.341729
778	WF_6_post_O_Trefoil	WF_6_post_C_Trefoil	-0.473918	-1.8244	0.876565	0.491997
779	WF_6_post_O_Trefoil	WF_6_post_C_Coma	-1.33313	-2.58113	-0.0851192	0.0369614	*
780	WF_6_post_O_Trefoil	WF_6_post_C_Tetrafoil	0.199566	-0.750723	1.14986	0.68086
781	WF_6_post_O_Trefoil	WF_6_post_C_2ndAstig	0.686571	-0.215115	1.58826	0.136437
782	WF_6_post_O_Trefoil	WF_6_post_C_Spherical	1.24638	0.0852979	2.40746	0.0360464	*
783	WF_6_post_O_Trefoil	Pupil Diameter_post	-0.19606	-0.250312	-0.141809	7.03074e-12	*	*
784	WF_6_post_O_Coma	Intercept	1.22593	0.110612	2.34125	0.0321795	*
785	WF_6_post_O_Coma	IOL(ZXR00V)	-0.0408108	-0.16979	0.0881689	0.535737
786	WF_6_post_O_Coma	Sex(M)	0.036534	-0.0774163	0.150484	0.530396
787	WF_6_post_O_Coma	Age	0.00236471	-0.00494204	0.00967146	0.526468
788	WF_6_post_O_Coma	SE	-0.10449	-0.222856	0.0138747	0.0845198
789	WF_6_post_O_Coma	CYL	0.120376	-0.00416236	0.244915	0.0589635
790	WF_6_post_O_Coma	Corneal Astigmatism	-0.0662417	-0.241567	0.109084	0.459447
791	WF_6_post_O_Coma	Axial Length	-0.00062798	-0.0339723	0.0327163	0.970586
792	WF_6_post_O_Coma	WF_4_post_C_Astigmatism	0.0356695	-0.182143	0.253482	0.748421
793	WF_6_post_O_Coma	WF_4_post_C_TotalHOA	3.60217	-3.86775	11.0721	0.345194
794	WF_6_post_O_Coma	WF_4_post_C_Third	-6.37684	-13.9403	1.18664	0.0992858
795	WF_6_post_O_Coma	WF_4_post_C_Fourth	-0.851435	-6.05553	4.35266	0.748637
796	WF_6_post_O_Coma	WF_4_post_C_Trefoil	3.45392	-0.298067	7.20591	0.0720032
797	WF_6_post_O_Coma	WF_4_post_C_Coma	2.73017	-0.4749	5.93525	0.0958558
798	WF_6_post_O_Coma	WF_4_post_C_Tetrafoil	-0.244217	-3.38527	2.89684	0.878962
799	WF_6_post_O_Coma	WF_4_post_C_2ndAstig	-0.592935	-3.7329	2.54703	0.711505
800	WF_6_post_O_Coma	WF_4_post_C_Spherical	-0.401351	-2.57315	1.77045	0.717401
801	WF_6_post_O_Coma	WF_6_post_C_Astigmatism	-0.013493	-0.308309	0.281323	0.928574
802	WF_6_post_O_Coma	WF_6_post_C_TotalHOA	0.498617	-0.864246	1.86148	0.473772
803	WF_6_post_O_Coma	WF_6_post_C_Third	0.714777	-1.61436	3.04391	0.547875
804	WF_6_post_O_Coma	WF_6_post_C_Fourth	-2.29485	-4.76629	0.176594	0.0695658
805	WF_6_post_O_Coma	WF_6_post_C_Trefoil	-0.822053	-2.52908	0.884971	0.345855
806	WF_6_post_O_Coma	WF_6_post_C_Coma	-0.767567	-2.33707	0.801934	0.33841
807	WF_6_post_O_Coma	WF_6_post_C_Tetrafoil	1.0196	-0.179888	2.21908	0.0965509
808	WF_6_post_O_Coma	WF_6_post_C_2ndAstig	0.528522	-0.610706	1.66775	0.363788
809	WF_6_post_O_Coma	WF_6_post_C_Spherical	1.69978	0.241418	3.15815	0.0229042	*
810	WF_6_post_O_Coma	Pupil Diameter_post	-0.229763	-0.299378	-0.160147	4.12499e-10	*	*
811	WF_6_post_O_Tetrafoil	Intercept	2.39059	1.27923	3.50195	3.60784e-05	*	*
812	WF_6_post_O_Tetrafoil	IOL(ZXR00V)	-0.019147	-0.147835	0.109541	0.770856
813	WF_6_post_O_Tetrafoil	Sex(M)	-0.0492296	-0.163365	0.0649055	0.398931
814	WF_6_post_O_Tetrafoil	Age	-0.00499603	-0.0122824	0.00229028	0.180365
815	WF_6_post_O_Tetrafoil	SE	-0.00609347	-0.1222	0.110013	0.918133
816	WF_6_post_O_Tetrafoil	CYL	0.0615061	-0.0598426	0.182855	0.321155
817	WF_6_post_O_Tetrafoil	Corneal Astigmatism	0.0159992	-0.154075	0.186074	0.853815
818	WF_6_post_O_Tetrafoil	Axial Length	0.00181128	-0.0315141	0.0351367	0.915266
819	WF_6_post_O_Tetrafoil	WF_4_post_C_Astigmatism	0.0880365	-0.124653	0.300726	0.417742
820	WF_6_post_O_Tetrafoil	WF_4_post_C_TotalHOA	0.545208	-6.64099	7.73141	0.881872
821	WF_6_post_O_Tetrafoil	WF_4_post_C_Third	0.338229	-6.92989	7.60635	0.927377
822	WF_6_post_O_Tetrafoil	WF_4_post_C_Fourth	-0.286437	-5.31144	4.73856	0.911103
823	WF_6_post_O_Tetrafoil	WF_4_post_C_Trefoil	0.400841	-3.20466	4.00634	0.82763
824	WF_6_post_O_Tetrafoil	WF_4_post_C_Coma	-0.6482	-3.72611	2.42971	0.680027
825	WF_6_post_O_Tetrafoil	WF_4_post_C_Tetrafoil	3.11909	0.091692	6.14648	0.0441811	*
826	WF_6_post_O_Tetrafoil	WF_4_post_C_2ndAstig	-1.43008	-4.47017	1.61	0.357123
827	WF_6_post_O_Tetrafoil	WF_4_post_C_Spherical	-0.99146	-3.08556	1.10264	0.354036
828	WF_6_post_O_Tetrafoil	WF_6_post_C_Astigmatism	-0.0711902	-0.359227	0.216847	0.628381
829	WF_6_post_O_Tetrafoil	WF_6_post_C_TotalHOA	-0.957195	-2.26996	0.35557	0.153828
830	WF_6_post_O_Tetrafoil	WF_6_post_C_Third	1.95995	-0.291241	4.21114	0.0887628
831	WF_6_post_O_Tetrafoil	WF_6_post_C_Fourth	0.457491	-1.93122	2.8462	0.70759
832	WF_6_post_O_Tetrafoil	WF_6_post_C_Trefoil	-1.21144	-2.8706	0.44772	0.153242
833	WF_6_post_O_Tetrafoil	WF_6_post_C_Coma	-1.36375	-2.88211	0.154607	0.0791558
834	WF_6_post_O_Tetrafoil	WF_6_post_C_Tetrafoil	0.0737186	-1.09071	1.23815	0.901315
835	WF_6_post_O_Tetrafoil	WF_6_post_C_2ndAstig	1.22892	0.121695	2.33615	0.0302283	*
836	WF_6_post_O_Tetrafoil	WF_6_post_C_Spherical	0.599811	-0.808743	2.00837	0.404462
837	WF_6_post_O_Tetrafoil	Pupil Diameter_post	-0.37392	-0.442697	-0.305143	1.57304e-22	*	*
838	WF_6_post_O_2ndAstig	Intercept	2.68614	1.70351	3.66878	2.05549e-07	*	*
839	WF_6_post_O_2ndAstig	IOL(ZXR00V)	-0.0166521	-0.130331	0.0970268	0.7743
840	WF_6_post_O_2ndAstig	Sex(M)	-0.0196657	-0.120212	0.0808802	0.701866
841	WF_6_post_O_2ndAstig	Age	-0.0031299	-0.00956876	0.00330897	0.341748
842	WF_6_post_O_2ndAstig	SE	-0.0681602	-0.171988	0.0356674	0.199116
843	WF_6_post_O_2ndAstig	CYL	0.0276437	-0.0813889	0.136676	0.619542
844	WF_6_post_O_2ndAstig	Corneal Astigmatism	-0.13709	-0.290388	0.0162078	0.0804661
845	WF_6_post_O_2ndAstig	Axial Length	-0.0171505	-0.0465539	0.0122529	0.25424
846	WF_6_post_O_2ndAstig	WF_4_post_C_Astigmatism	0.162101	-0.0287123	0.352915	0.0967942
847	WF_6_post_O_2ndAstig	WF_4_post_C_TotalHOA	-1.7258	-8.24173	4.79013	0.603988
848	WF_6_post_O_2ndAstig	WF_4_post_C_Third	0.0733208	-6.52195	6.66859	0.982628
849	WF_6_post_O_2ndAstig	WF_4_post_C_Fourth	2.93275	-1.6117	7.4772	0.206703
850	WF_6_post_O_2ndAstig	WF_4_post_C_Trefoil	0.995161	-2.27638	4.2667	0.551408
851	WF_6_post_O_2ndAstig	WF_4_post_C_Coma	1.2668	-1.52734	4.06093	0.374798
852	WF_6_post_O_2ndAstig	WF_4_post_C_Tetrafoil	0.867936	-1.87337	3.60925	0.535268
853	WF_6_post_O_2ndAstig	WF_4_post_C_2ndAstig	-1.57952	-4.32334	1.16431	0.259917
854	WF_6_post_O_2ndAstig	WF_4_post_C_Spherical	-1.69157	-3.58719	0.204039	0.0811109
855	WF_6_post_O_2ndAstig	WF_6_post_C_Astigmatism	-0.062494	-0.320808	0.19582	0.635667
856	WF_6_post_O_2ndAstig	WF_6_post_C_TotalHOA	-0.00942227	-1.19856	1.17971	0.987617
857	WF_6_post_O_2ndAstig	WF_6_post_C_Third	1.77119	-0.263121	3.80549	0.0887472
858	WF_6_post_O_2ndAstig	WF_6_post_C_Fourth	-0.301939	-2.46056	1.85668	0.784115
859	WF_6_post_O_2ndAstig	WF_6_post_C_Trefoil	-1.13459	-2.62804	0.358862	0.137339
860	WF_6_post_O_2ndAstig	WF_6_post_C_Coma	-1.86586	-3.23708	-0.494649	0.00798458	*
861	WF_6_post_O_2ndAstig	WF_6_post_C_Tetrafoil	0.157924	-0.891093	1.20694	0.768108
862	WF_6_post_O_2ndAstig	WF_6_post_C_2ndAstig	0.328386	-0.66825	1.32502	0.518807
863	WF_6_post_O_2ndAstig	WF_6_post_C_Spherical	0.63282	-0.640745	1.90639	0.330735
864	WF_6_post_O_2ndAstig	Pupil Diameter_post	-0.372757	-0.433944	-0.31157	7.29268e-27	*	*
865	WF_6_post_O_Spherical	Intercept	2.65345	1.31837	3.98853	0.00012883	*	*
866	WF_6_post_O_Spherical	IOL(ZXR00V)	-0.0685825	-0.223373	0.0862082	0.386117
867	WF_6_post_O_Spherical	Sex(M)	0.0820523	-0.055768	0.219873	0.244666
868	WF_6_post_O_Spherical	Age	0.00702704	-0.00173375	0.0157878	0.117349
869	WF_6_post_O_Spherical	SE	-0.0494613	-0.186514	0.0875918	0.479821
870	WF_6_post_O_Spherical	CYL	0.133983	-0.00828356	0.276249	0.065703
871	WF_6_post_O_Spherical	Corneal Astigmatism	-0.0955787	-0.294079	0.102921	0.34591
872	WF_6_post_O_Spherical	Axial Length	-0.0506164	-0.0907655	-0.0104672	0.0142692	*
873	WF_6_post_O_Spherical	WF_4_post_C_Astigmatism	0.0714054	-0.178469	0.32128	0.575752
874	WF_6_post_O_Spherical	WF_4_post_C_TotalHOA	-8.61654	-16.9311	-0.30195	0.0430196	*
875	WF_6_post_O_Spherical	WF_4_post_C_Third	2.40564	-5.996	10.8073	0.575034
876	WF_6_post_O_Spherical	WF_4_post_C_Fourth	7.7508	1.9164	13.5852	0.00960653	*
877	WF_6_post_O_Spherical	WF_4_post_C_Trefoil	2.81579	-1.35385	6.98544	0.186533
878	WF_6_post_O_Spherical	WF_4_post_C_Coma	3.71876	0.161689	7.27582	0.0412377	*
879	WF_6_post_O_Spherical	WF_4_post_C_Tetrafoil	-2.27479	-5.78513	1.23555	0.204881
880	WF_6_post_O_Spherical	WF_4_post_C_2ndAstig	-1.14316	-4.68582	2.39949	0.527475
881	WF_6_post_O_Spherical	WF_4_post_C_Spherical	-1.89031	-4.31983	0.539201	0.128154
882	WF_6_post_O_Spherical	WF_6_post_C_Astigmatism	-0.0561702	-0.394736	0.282396	0.745233
883	WF_6_post_O_Spherical	WF_6_post_C_TotalHOA	1.18096	-0.341227	2.70314	0.129252
884	WF_6_post_O_Spherical	WF_6_post_C_Third	0.278874	-2.33971	2.89746	0.834771
885	WF_6_post_O_Spherical	WF_6_post_C_Fourth	-0.242601	-3.02086	2.53566	0.864201
886	WF_6_post_O_Spherical	WF_6_post_C_Trefoil	-0.154035	-2.09382	1.78575	0.876401
887	WF_6_post_O_Spherical	WF_6_post_C_Coma	-1.41175	-3.17922	0.355713	0.11832
888	WF_6_post_O_Spherical	WF_6_post_C_Tetrafoil	-0.0506196	-1.41065	1.30941	0.941885
889	WF_6_post_O_Spherical	WF_6_post_C_2ndAstig	-1.89404	-3.18904	-0.599036	0.00438315	*
890	WF_6_post_O_Spherical	WF_6_post_C_Spherical	0.723211	-0.913241	2.35966	0.38696
891	WF_6_post_O_Spherical	Pupil Diameter_post	-0.354068	-0.435911	-0.272226	1.08076e-15	*	*
892	WF_6_post_I_Astigmatism	Intercept	-5.08596	-7.35102	-2.8209	1.64777e-05	*	*
893	WF_6_post_I_Astigmatism	IOL(ZXR00V)	0.0508504	-0.211444	0.313145	0.704322
894	WF_6_post_I_Astigmatism	Sex(M)	0.0247845	-0.207888	0.257457	0.834831
895	WF_6_post_I_Astigmatism	Age	0.00458965	-0.0102611	0.0194404	0.545296
896	WF_6_post_I_Astigmatism	SE	0.196269	-0.0401935	0.432731	0.104704
897	WF_6_post_I_Astigmatism	CYL	-0.0384825	-0.285546	0.208581	0.760319
898	WF_6_post_I_Astigmatism	Corneal Astigmatism	0.129517	-0.216682	0.475716	0.46386
899	WF_6_post_I_Astigmatism	Axial Length	0.040194	-0.0277354	0.108123	0.247453
900	WF_6_post_I_Astigmatism	WF_4_post_C_Astigmatism	-0.300807	-0.73388	0.132266	0.174242
901	WF_6_post_I_Astigmatism	WF_4_post_C_TotalHOA	9.60084	-5.02163	24.2233	0.198962
902	WF_6_post_I_Astigmatism	WF_4_post_C_Third	1.53076	-13.2577	16.3193	0.839346
903	WF_6_post_I_Astigmatism	WF_4_post_C_Fourth	-6.46257	-16.6891	3.76393	0.216278
904	WF_6_post_I_Astigmatism	WF_4_post_C_Trefoil	-8.28459	-15.6208	-0.948371	0.0275088	*
905	WF_6_post_I_Astigmatism	WF_4_post_C_Coma	-5.81877	-12.0813	0.443762	0.0694405
906	WF_6_post_I_Astigmatism	WF_4_post_C_Tetrafoil	-3.01377	-9.17446	3.14693	0.338286
907	WF_6_post_I_Astigmatism	WF_4_post_C_2ndAstig	0.229869	-5.95797	6.41771	0.941995
908	WF_6_post_I_Astigmatism	WF_4_post_C_Spherical	1.36978	-2.89178	5.63133	0.52909
909	WF_6_post_I_Astigmatism	WF_6_post_C_Astigmatism	0.157137	-0.429368	0.743643	0.599821
910	WF_6_post_I_Astigmatism	WF_6_post_C_TotalHOA	-1.82287	-4.49429	0.848552	0.18192
911	WF_6_post_I_Astigmatism	WF_6_post_C_Third	-1.90164	-6.48339	2.6801	0.416456
912	WF_6_post_I_Astigmatism	WF_6_post_C_Fourth	-0.316291	-5.17792	4.54534	0.898602
913	WF_6_post_I_Astigmatism	WF_6_post_C_Trefoil	2.24927	-1.12835	5.62688	0.192621
914	WF_6_post_I_Astigmatism	WF_6_post_C_Coma	2.97776	-0.112594	6.06812	0.0597228
915	WF_6_post_I_Astigmatism	WF_6_post_C_Tetrafoil	0.860275	-1.51008	3.23063	0.477315
916	WF_6_post_I_Astigmatism	WF_6_post_C_2ndAstig	0.243691	-2.01035	2.49773	0.8323
917	WF_6_post_I_Astigmatism	WF_6_post_C_Spherical	0.294022	-2.57262	3.16066	0.840785
918	WF_6_post_I_Astigmatism	Pupil Diameter_post	0.676683	0.536565	0.816801	1.06328e-18	*	*
919	WF_6_post_I_TotalHOA	Intercept	4.85271	2.71101	6.99441	1.36301e-05	*	*
920	WF_6_post_I_TotalHOA	IOL(ZXR00V)	-0.092171	-0.339955	0.155613	0.466679
921	WF_6_post_I_TotalHOA	Sex(M)	0.0388365	-0.180363	0.258036	0.728738
922	WF_6_post_I_TotalHOA	Age	-0.00522005	-0.0192543	0.00881424	0.466707
923	WF_6_post_I_TotalHOA	SE	-0.139388	-0.365515	0.0867383	0.227838
924	WF_6_post_I_TotalHOA	CYL	0.229194	-0.0081914	0.466579	0.0592412
925	WF_6_post_I_TotalHOA	Corneal Astigmatism	-0.185759	-0.519445	0.147928	0.275933
926	WF_6_post_I_TotalHOA	Axial Length	-0.021538	-0.0856335	0.0425575	0.510816
927	WF_6_post_I_TotalHOA	WF_4_post_C_Astigmatism	0.222655	-0.192827	0.638137	0.294273
928	WF_6_post_I_TotalHOA	WF_4_post_C_TotalHOA	-4.29719	-18.4748	9.88045	0.552831
929	WF_6_post_I_TotalHOA	WF_4_post_C_Third	-5.98163	-20.3311	8.36783	0.414442
930	WF_6_post_I_TotalHOA	WF_4_post_C_Fourth	3.64741	-6.24242	13.5372	0.470221
931	WF_6_post_I_TotalHOA	WF_4_post_C_Trefoil	8.76109	1.64316	15.879	0.0163383	*
932	WF_6_post_I_TotalHOA	WF_4_post_C_Coma	5.89651	-0.182528	11.9756	0.0580752
933	WF_6_post_I_TotalHOA	WF_4_post_C_Tetrafoil	3.40615	-2.55904	9.37134	0.263792
934	WF_6_post_I_TotalHOA	WF_4_post_C_2ndAstig	-0.99374	-6.9657	4.97822	0.744496
935	WF_6_post_I_TotalHOA	WF_4_post_C_Spherical	-2.49659	-6.62159	1.62841	0.236278
936	WF_6_post_I_TotalHOA	WF_6_post_C_Astigmatism	-0.162576	-0.72505	0.399897	0.571405
937	WF_6_post_I_TotalHOA	WF_6_post_C_TotalHOA	2.6673	0.0797863	5.25481	0.044058	*
938	WF_6_post_I_TotalHOA	WF_6_post_C_Third	2.01425	-2.41307	6.44157	0.373117
939	WF_6_post_I_TotalHOA	WF_6_post_C_Fourth	-1.77561	-6.47347	2.92225	0.459278
940	WF_6_post_I_TotalHOA	WF_6_post_C_Trefoil	-2.75348	-6.00462	0.497665	0.0977708
941	WF_6_post_I_TotalHOA	WF_6_post_C_Coma	-3.33275	-6.3171	-0.348399	0.0292281	*
942	WF_6_post_I_TotalHOA	WF_6_post_C_Tetrafoil	-0.187281	-2.47078	2.09622	0.872379
943	WF_6_post_I_TotalHOA	WF_6_post_C_2ndAstig	0.469631	-1.69997	2.63923	0.671623
944	WF_6_post_I_TotalHOA	WF_6_post_C_Spherical	1.29465	-1.47696	4.06627	0.360498
945	WF_6_post_I_TotalHOA	Pupil Diameter_post	-0.735636	-0.86894	-0.602331	3.7182e-23	*	*
946	WF_6_post_I_Third	Intercept	2.12917	0.818473	3.43986	0.00157464	*
947	WF_6_post_I_Third	IOL(ZXR00V)	-0.0604024	-0.211772	0.0909676	0.434642
948	WF_6_post_I_Third	Sex(M)	0.0593972	-0.0738121	0.192607	0.382705
949	WF_6_post_I_Third	Age	-0.00119218	-0.00977291	0.00738855	0.785529
950	WF_6_post_I_Third	SE	-0.0934247	-0.234504	0.047655	0.195109
951	WF_6_post_I_Third	CYL	0.176238	0.026823	0.325653	0.0213281	*
952	WF_6_post_I_Third	Corneal Astigmatism	-0.125932	-0.337214	0.0853506	0.243459
953	WF_6_post_I_Third	Axial Length	-0.00993336	-0.0489964	0.0291297	0.618489
954	WF_6_post_I_Third	WF_4_post_C_Astigmatism	0.0571317	-0.2036	0.317863	0.667823
955	WF_6_post_I_Third	WF_4_post_C_TotalHOA	1.32268	-7.7508	10.3962	0.775252
956	WF_6_post_I_Third	WF_4_post_C_Third	-7.71514	-16.9147	1.48442	0.10107
957	WF_6_post_I_Third	WF_4_post_C_Fourth	-0.0840536	-6.38062	6.21251	0.97914
958	WF_6_post_I_Third	WF_4_post_C_Trefoil	6.54468	1.97883	11.1105	0.00522311	*
959	WF_6_post_I_Third	WF_4_post_C_Coma	4.07544	0.172746	7.97813	0.0413806	*
960	WF_6_post_I_Third	WF_4_post_C_Tetrafoil	1.44036	-2.369	5.24972	0.459101
961	WF_6_post_I_Third	WF_4_post_C_2ndAstig	-1.18277	-4.9755	2.60996	0.541419
962	WF_6_post_I_Third	WF_4_post_C_Spherical	-0.872284	-3.50551	1.76094	0.516562
963	WF_6_post_I_Third	WF_6_post_C_Astigmatism	-0.0233365	-0.376046	0.329373	0.896889
964	WF_6_post_I_Third	WF_6_post_C_TotalHOA	2.68697	1.03205	4.3419	0.00158336	*
965	WF_6_post_I_Third	WF_6_post_C_Third	0.519859	-2.29795	3.33767	0.717854
966	WF_6_post_I_Third	WF_6_post_C_Fourth	-2.61974	-5.60945	0.369958	0.0867226
967	WF_6_post_I_Third	WF_6_post_C_Trefoil	-1.84095	-3.89346	0.211549	0.0795681
968	WF_6_post_I_Third	WF_6_post_C_Coma	-1.94793	-3.84469	-0.0511731	0.0448435	*
969	WF_6_post_I_Third	WF_6_post_C_Tetrafoil	0.108683	-1.33559	1.55296	0.882824
970	WF_6_post_I_Third	WF_6_post_C_2ndAstig	0.679319	-0.691089	2.04973	0.331886
971	WF_6_post_I_Third	WF_6_post_C_Spherical	1.35129	-0.413352	3.11593	0.134228
972	WF_6_post_I_Third	Pupil Diameter_post	-0.345461	-0.427913	-0.263008	3.57771e-15	*	*
973	WF_6_post_I_Fourth	Intercept	4.01057	2.29879	5.72235	7.03259e-06	*	*
974	WF_6_post_I_Fourth	IOL(ZXR00V)	-0.0709039	-0.269305	0.127497	0.48433
975	WF_6_post_I_Fourth	Sex(M)	0.00714744	-0.169325	0.18362	0.936802
976	WF_6_post_I_Fourth	Age	-0.00412661	-0.0153566	0.00710336	0.47209
977	WF_6_post_I_Fourth	SE	-0.100709	-0.27726	0.0758422	0.264319
978	WF_6_post_I_Fourth	CYL	0.150579	-0.0330123	0.33417	0.108779
979	WF_6_post_I_Fourth	Corneal Astigmatism	-0.150232	-0.406688	0.106223	0.251631
980	WF_6_post_I_Fourth	Axial Length	-0.0194899	-0.0709298	0.0319501	0.458482
981	WF_6_post_I_Fourth	WF_4_post_C_Astigmatism	0.21123	-0.111055	0.533515	0.199738
982	WF_6_post_I_Fourth	WF_4_post_C_TotalHOA	-6.61456	-17.3812	4.15204	0.229352
983	WF_6_post_I_Fourth	WF_4_post_C_Third	-1.83556	-12.7173	9.04617	0.741135
984	WF_6_post_I_Fourth	WF_4_post_C_Fourth	4.66347	-2.88489	12.2118	0.226719
985	WF_6_post_I_Fourth	WF_4_post_C_Trefoil	6.21641	0.816742	11.6161	0.024664	*
986	WF_6_post_I_Fourth	WF_4_post_C_Coma	4.42977	-0.177435	9.03697	0.06034
987	WF_6_post_I_Fourth	WF_4_post_C_Tetrafoil	2.53491	-2.00799	7.07782	0.274836
988	WF_6_post_I_Fourth	WF_4_post_C_2ndAstig	-0.0501136	-4.62879	4.52857	0.982896
989	WF_6_post_I_Fourth	WF_4_post_C_Spherical	-1.70963	-4.8533	1.43404	0.287179
990	WF_6_post_I_Fourth	WF_6_post_C_Astigmatism	-0.15118	-0.587802	0.285443	0.49779
991	WF_6_post_I_Fourth	WF_6_post_C_TotalHOA	0.606171	-1.36366	2.576	0.546794
992	WF_6_post_I_Fourth	WF_6_post_C_Third	2.72697	-0.659007	6.11295	0.115304
993	WF_6_post_I_Fourth	WF_6_post_C_Fourth	0.188456	-3.40412	3.78103	0.918165
994	WF_6_post_I_Fourth	WF_6_post_C_Trefoil	-2.13267	-4.63776	0.372418	0.0960302
995	WF_6_post_I_Fourth	WF_6_post_C_Coma	-2.76116	-5.04619	-0.476123	0.0183792	*
996	WF_6_post_I_Fourth	WF_6_post_C_Tetrafoil	-0.128001	-1.88478	1.62878	0.886519
997	WF_6_post_I_Fourth	WF_6_post_C_2ndAstig	-0.0909049	-1.76306	1.58125	0.915201
998	WF_6_post_I_Fourth	WF_6_post_C_Spherical	0.392911	-1.72387	2.50969	0.716211
999	WF_6_post_I_Fourth	Pupil Diameter_post	-0.594629	-0.69983	-0.489428	3.36242e-24	*	*
1000	WF_6_post_I_Trefoil	Intercept	1.41799	0.574873	2.26111	0.001073	*
1001	WF_6_post_I_Trefoil	IOL(ZXR00V)	-0.0458863	-0.143257	0.0514843	0.35626
1002	WF_6_post_I_Trefoil	Sex(M)	0.0487754	-0.0369132	0.134464	0.265282
1003	WF_6_post_I_Trefoil	Age	-0.0018917	-0.00741137	0.00362796	0.502168
1004	WF_6_post_I_Trefoil	SE	-0.0214955	-0.112247	0.0692558	0.642739
1005	WF_6_post_I_Trefoil	CYL	0.08382	-0.0122932	0.179933	0.0882232
1006	WF_6_post_I_Trefoil	Corneal Astigmatism	-0.119766	-0.255676	0.016144	0.0849607
1007	WF_6_post_I_Trefoil	Axial Length	-0.00557979	-0.0307076	0.019548	0.663646
1008	WF_6_post_I_Trefoil	WF_4_post_C_Astigmatism	-0.0131831	-0.180902	0.154536	0.877645
1009	WF_6_post_I_Trefoil	WF_4_post_C_TotalHOA	-1.40594	-7.24257	4.4307	0.637111
1010	WF_6_post_I_Trefoil	WF_4_post_C_Third	-2.15392	-8.07165	3.76381	0.476046
1011	WF_6_post_I_Trefoil	WF_4_post_C_Fourth	1.31818	-2.73216	5.36852	0.523941
1012	WF_6_post_I_Trefoil	WF_4_post_C_Trefoil	3.31324	0.3762	6.25028	0.0276366	*
1013	WF_6_post_I_Trefoil	WF_4_post_C_Coma	2.03498	-0.475473	4.54544	0.112955
1014	WF_6_post_I_Trefoil	WF_4_post_C_Tetrafoil	1.67732	-0.773093	4.12774	0.18053
1015	WF_6_post_I_Trefoil	WF_4_post_C_2ndAstig	-1.76573	-4.20546	0.673986	0.156866
1016	WF_6_post_I_Trefoil	WF_4_post_C_Spherical	-1.62184	-3.31569	0.0720203	0.0613426
1017	WF_6_post_I_Trefoil	WF_6_post_C_Astigmatism	0.0921787	-0.134706	0.319063	0.426358
1018	WF_6_post_I_Trefoil	WF_6_post_C_TotalHOA	1.73003	0.665479	2.79459	0.00156773	*
1019	WF_6_post_I_Trefoil	WF_6_post_C_Third	0.240096	-1.57249	2.05269	0.795299
1020	WF_6_post_I_Trefoil	WF_6_post_C_Fourth	-0.570796	-2.49396	1.35237	0.561099
1021	WF_6_post_I_Trefoil	WF_6_post_C_Trefoil	-1.04794	-2.36824	0.272357	0.120629
1022	WF_6_post_I_Trefoil	WF_6_post_C_Coma	-1.40473	-2.62484	-0.184618	0.0246115	*
1023	WF_6_post_I_Trefoil	WF_6_post_C_Tetrafoil	-0.734287	-1.66334	0.194763	0.1222
1024	WF_6_post_I_Trefoil	WF_6_post_C_2ndAstig	0.574263	-0.30727	1.45579	0.202459
1025	WF_6_post_I_Trefoil	WF_6_post_C_Spherical	0.142066	-0.993063	1.27719	0.806357
1026	WF_6_post_I_Trefoil	Pupil Diameter_post	-0.228727	-0.281766	-0.175689	6.45115e-16	*	*
1027	WF_6_post_I_Coma	Intercept	1.3813	0.26343	2.49917	0.0161701	*
1028	WF_6_post_I_Coma	IOL(ZXR00V)	-0.0494697	-0.178635	0.0796956	0.453596
1029	WF_6_post_I_Coma	Sex(M)	0.0385774	-0.0752544	0.152409	0.507243
1030	WF_6_post_I_Coma	Age	0.000544702	-0.0067755	0.00786491	0.884166
1031	WF_6_post_I_Coma	SE	-0.0980635	-0.21779	0.0216625	0.109395
1032	WF_6_post_I_Coma	CYL	0.143365	0.0168666	0.269863	0.0269648	*
1033	WF_6_post_I_Coma	Corneal Astigmatism	-0.0426939	-0.221281	0.135893	0.639658
1034	WF_6_post_I_Coma	Axial Length	-0.00466005	-0.0380149	0.0286948	0.784461
1035	WF_6_post_I_Coma	WF_4_post_C_Astigmatism	0.0801438	-0.140782	0.30107	0.477559
1036	WF_6_post_I_Coma	WF_4_post_C_TotalHOA	2.03803	-5.60961	9.68566	0.601755
1037	WF_6_post_I_Coma	WF_4_post_C_Third	-7.37539	-15.1252	0.374444	0.0629256
1038	WF_6_post_I_Coma	WF_4_post_C_Fourth	-0.249522	-5.56433	5.06528	0.926732
1039	WF_6_post_I_Coma	WF_4_post_C_Trefoil	5.58289	1.7375	9.42829	0.00467837	*
1040	WF_6_post_I_Coma	WF_4_post_C_Coma	3.5158	0.229631	6.80196	0.0366739	*
1041	WF_6_post_I_Coma	WF_4_post_C_Tetrafoil	-0.062585	-3.27505	3.14988	0.969561
1042	WF_6_post_I_Coma	WF_4_post_C_2ndAstig	-0.535936	-3.73888	2.66701	0.743128
1043	WF_6_post_I_Coma	WF_4_post_C_Spherical	0.119676	-2.1011	2.34045	0.915938
1044	WF_6_post_I_Coma	WF_6_post_C_Astigmatism	-0.104157	-0.403082	0.194768	0.49511
1045	WF_6_post_I_Coma	WF_6_post_C_TotalHOA	2.03315	0.638296	3.42801	0.00451708	*
1046	WF_6_post_I_Coma	WF_6_post_C_Third	0.328418	-2.04987	2.70671	0.786805
1047	WF_6_post_I_Coma	WF_6_post_C_Fourth	-3.18577	-5.70925	-0.662284	0.0137905	*
1048	WF_6_post_I_Coma	WF_6_post_C_Trefoil	-1.44741	-3.18378	0.288951	0.10317
1049	WF_6_post_I_Coma	WF_6_post_C_Coma	-1.23817	-2.83973	0.363392	0.130553
1050	WF_6_post_I_Coma	WF_6_post_C_Tetrafoil	0.915926	-0.305246	2.1371	0.142406
1051	WF_6_post_I_Coma	WF_6_post_C_2ndAstig	0.617209	-0.541882	1.7763	0.297328
1052	WF_6_post_I_Coma	WF_6_post_C_Spherical	1.76797	0.278571	3.25738	0.0205223	*
1053	WF_6_post_I_Coma	Pupil Diameter_post	-0.239191	-0.309319	-0.169063	1.19937e-10	*	*
1054	WF_6_post_I_Tetrafoil	Intercept	2.2766	1.17524	3.37797	7.02238e-05	*	*
1055	WF_6_post_I_Tetrafoil	IOL(ZXR00V)	-0.0261148	-0.153583	0.101354	0.688412
1056	WF_6_post_I_Tetrafoil	Sex(M)	-0.0523129	-0.165198	0.0605717	0.364848
1057	WF_6_post_I_Tetrafoil	Age	-0.00513146	-0.0123501	0.00208717	0.164944
1058	WF_6_post_I_Tetrafoil	SE	-0.0333662	-0.14915	0.0824174	0.572577
1059	WF_6_post_I_Tetrafoil	CYL	0.074946	-0.0463785	0.19627	0.22678
1060	WF_6_post_I_Tetrafoil	Corneal Astigmatism	-0.0418919	-0.212225	0.128441	0.630057
1061	WF_6_post_I_Tetrafoil	Axial Length	0.00687343	-0.0261149	0.0398618	0.683416
1062	WF_6_post_I_Tetrafoil	WF_4_post_C_Astigmatism	0.0977059	-0.114768	0.310179	0.36804
1063	WF_6_post_I_Tetrafoil	WF_4_post_C_TotalHOA	-0.632862	-7.85336	6.58764	0.863699
1064	WF_6_post_I_Tetrafoil	WF_4_post_C_Third	0.145781	-7.15998	7.45154	0.968824
1065	WF_6_post_I_Tetrafoil	WF_4_post_C_Fourth	0.290899	-4.75103	5.33283	0.910025
1066	WF_6_post_I_Tetrafoil	WF_4_post_C_Trefoil	1.26579	-2.35817	4.88974	0.494042
1067	WF_6_post_I_Tetrafoil	WF_4_post_C_Coma	-0.259536	-3.354	2.83493	0.86952
1068	WF_6_post_I_Tetrafoil	WF_4_post_C_Tetrafoil	2.9645	-0.0750544	6.00406	0.0567027
1069	WF_6_post_I_Tetrafoil	WF_4_post_C_2ndAstig	-1.02263	-4.06944	2.02418	0.511038
1070	WF_6_post_I_Tetrafoil	WF_4_post_C_Spherical	-0.796059	-2.8982	1.30608	0.458418
1071	WF_6_post_I_Tetrafoil	WF_6_post_C_Astigmatism	-0.045429	-0.333115	0.242257	0.757119
1072	WF_6_post_I_Tetrafoil	WF_6_post_C_TotalHOA	-0.736837	-2.05508	0.581406	0.273994
1073	WF_6_post_I_Tetrafoil	WF_6_post_C_Third	1.47347	-0.784223	3.73116	0.201628
1074	WF_6_post_I_Tetrafoil	WF_6_post_C_Fourth	0.523619	-1.87203	2.91927	0.668608
1075	WF_6_post_I_Tetrafoil	WF_6_post_C_Trefoil	-0.814546	-2.47502	0.84593	0.336941
1076	WF_6_post_I_Tetrafoil	WF_6_post_C_Coma	-0.899463	-2.4217	0.622776	0.247551
1077	WF_6_post_I_Tetrafoil	WF_6_post_C_Tetrafoil	-0.379378	-1.54525	0.786492	0.524003
1078	WF_6_post_I_Tetrafoil	WF_6_post_C_2ndAstig	1.20793	0.0998545	2.316	0.0332851	*
1079	WF_6_post_I_Tetrafoil	WF_6_post_C_Spherical	0.594402	-0.818693	2.0075	0.410211
1080	WF_6_post_I_Tetrafoil	Pupil Diameter_post	-0.396237	-0.464628	-0.327847	7.63804e-25	*	*
1081	WF_6_post_I_2ndAstig	Intercept	2.63573	1.6507	3.62075	3.50901e-07	*	*
1082	WF_6_post_I_2ndAstig	IOL(ZXR00V)	-0.0136808	-0.12765	0.100289	0.814208
1083	WF_6_post_I_2ndAstig	Sex(M)	-0.015714	-0.116555	0.0851272	0.760353
1084	WF_6_post_I_2ndAstig	Age	-0.0036166	-0.0100716	0.00283836	0.273291
1085	WF_6_post_I_2ndAstig	SE	-0.0548473	-0.158769	0.0490747	0.301691
1086	WF_6_post_I_2ndAstig	CYL	0.0529671	-0.0560933	0.162028	0.341781
1087	WF_6_post_I_2ndAstig	Corneal Astigmatism	-0.129657	-0.282927	0.0236132	0.0981531
1088	WF_6_post_I_2ndAstig	Axial Length	-0.0175181	-0.0470017	0.0119654	0.245478
1089	WF_6_post_I_2ndAstig	WF_4_post_C_Astigmatism	0.102486	-0.0884169	0.293389	0.293419
1090	WF_6_post_I_2ndAstig	WF_4_post_C_TotalHOA	-4.16144	-10.6709	2.34803	0.211001
1091	WF_6_post_I_2ndAstig	WF_4_post_C_Third	-0.0760072	-6.664	6.51198	0.981971
1092	WF_6_post_I_2ndAstig	WF_4_post_C_Fourth	3.31393	-1.22768	7.85554	0.153503
1093	WF_6_post_I_2ndAstig	WF_4_post_C_Trefoil	2.9297	-0.338208	6.19761	0.0797348
1094	WF_6_post_I_2ndAstig	WF_4_post_C_Coma	1.93749	-0.853366	4.72834	0.174462
1095	WF_6_post_I_2ndAstig	WF_4_post_C_Tetrafoil	1.19782	-1.54126	3.9369	0.391931
1096	WF_6_post_I_2ndAstig	WF_4_post_C_2ndAstig	-1.20398	-3.94677	1.53881	0.39014
1097	WF_6_post_I_2ndAstig	WF_4_post_C_Spherical	-1.34927	-3.24342	0.544871	0.163493
1098	WF_6_post_I_2ndAstig	WF_6_post_C_Astigmatism	-0.00678982	-0.265238	0.251658	0.958963
1099	WF_6_post_I_2ndAstig	WF_6_post_C_TotalHOA	0.796675	-0.391412	1.98476	0.189566
1100	WF_6_post_I_2ndAstig	WF_6_post_C_Third	1.21654	-0.816659	3.24975	0.241645
1101	WF_6_post_I_2ndAstig	WF_6_post_C_Fourth	0.275553	-1.88189	2.433	0.802466
1102	WF_6_post_I_2ndAstig	WF_6_post_C_Trefoil	-1.15205	-2.64552	0.341424	0.131412
1103	WF_6_post_I_2ndAstig	WF_6_post_C_Coma	-1.58178	-2.95238	-0.211185	0.0242707	*
1104	WF_6_post_I_2ndAstig	WF_6_post_C_Tetrafoil	-0.409099	-1.458	0.639804	0.445086
1105	WF_6_post_I_2ndAstig	WF_6_post_C_2ndAstig	-0.108616	-1.10525	0.888024	0.830974
1106	WF_6_post_I_2ndAstig	WF_6_post_C_Spherical	-0.10631	-1.37911	1.16648	0.870049
1107	WF_6_post_I_2ndAstig	Pupil Diameter_post	-0.37031	-0.431594	-0.309025	1.32571e-26	*	*
1108	WF_6_post_I_Spherical	Intercept	2.65345	1.31837	3.98853	0.000128829	*	*
1109	WF_6_post_I_Spherical	IOL(ZXR00V)	-0.0685824	-0.223373	0.0862082	0.386118
1110	WF_6_post_I_Spherical	Sex(M)	0.0820522	-0.0557681	0.219873	0.244666
1111	WF_6_post_I_Spherical	Age	0.00702704	-0.00173375	0.0157878	0.117349
1112	WF_6_post_I_Spherical	SE	-0.0494613	-0.186514	0.0875918	0.479821
1113	WF_6_post_I_Spherical	CYL	0.133983	-0.00828356	0.276249	0.065703
1114	WF_6_post_I_Spherical	Corneal Astigmatism	-0.0955788	-0.294079	0.102921	0.345909
1115	WF_6_post_I_Spherical	Axial Length	-0.0506164	-0.0907655	-0.0104672	0.0142692	*
1116	WF_6_post_I_Spherical	WF_4_post_C_Astigmatism	0.0714053	-0.178469	0.32128	0.575753
1117	WF_6_post_I_Spherical	WF_4_post_C_TotalHOA	-8.61653	-16.9311	-0.30194	0.0430199	*
1118	WF_6_post_I_Spherical	WF_4_post_C_Third	2.40564	-5.996	10.8073	0.575035
1119	WF_6_post_I_Spherical	WF_4_post_C_Fourth	7.75079	1.91639	13.5852	0.00960657	*
1120	WF_6_post_I_Spherical	WF_4_post_C_Trefoil	2.81579	-1.35385	6.98544	0.186534
1121	WF_6_post_I_Spherical	WF_4_post_C_Coma	3.71875	0.161686	7.27582	0.0412378	*
1122	WF_6_post_I_Spherical	WF_4_post_C_Tetrafoil	-2.27479	-5.78513	1.23554	0.204881
1123	WF_6_post_I_Spherical	WF_4_post_C_2ndAstig	-1.14316	-4.68582	2.39949	0.527475
1124	WF_6_post_I_Spherical	WF_4_post_C_Spherical	-1.89031	-4.31983	0.5392	0.128153
1125	WF_6_post_I_Spherical	WF_6_post_C_Astigmatism	-0.0561701	-0.394736	0.282396	0.745234
1126	WF_6_post_I_Spherical	WF_6_post_C_TotalHOA	1.18096	-0.341229	2.70314	0.129253
1127	WF_6_post_I_Spherical	WF_6_post_C_Third	0.278874	-2.33971	2.89746	0.834771
1128	WF_6_post_I_Spherical	WF_6_post_C_Fourth	-0.2426	-3.02086	2.53566	0.864202
1129	WF_6_post_I_Spherical	WF_6_post_C_Trefoil	-0.154035	-2.09382	1.78575	0.876401
1130	WF_6_post_I_Spherical	WF_6_post_C_Coma	-1.41175	-3.17922	0.355713	0.11832
1131	WF_6_post_I_Spherical	WF_6_post_C_Tetrafoil	-0.0506189	-1.41065	1.30941	0.941886
1132	WF_6_post_I_Spherical	WF_6_post_C_2ndAstig	-1.89404	-3.18904	-0.599036	0.00438316	*
1133	WF_6_post_I_Spherical	WF_6_post_C_Spherical	-0.276788	-1.91324	1.35966	0.740451
1134	WF_6_post_I_Spherical	Pupil Diameter_post	-0.354068	-0.435911	-0.272226	1.08075e-15	*	*
1135	C_6.3_post	Intercept	-0.0389079	-0.0811976	0.00338175	0.0724735
1136	C_6.3_post	IOL(ZXR00V)	-0.00377367	-0.00872662	0.00117929	0.136593
1137	C_6.3_post	Sex(M)	-0.00420173	-0.00871335	0.000309897	0.0692393
1138	C_6.3_post	Age	0.000465544	0.000186129	0.000744959	0.00124621	*
1139	C_6.3_post	SE	0.00220838	-0.00164898	0.00606575	0.262561
1140	C_6.3_post	CYL	-0.0029167	-0.00676528	0.000931889	0.138397
1141	C_6.3_post	Corneal Astigmatism	-0.00372984	-0.00901831	0.00155863	0.167898
1142	C_6.3_post	Axial Length	0.00174275	0.000457408	0.0030281	0.00837363	*
1143	C_6.3_post	WF_4_post_C_Astigmatism	0.00386018	-0.00299317	0.0107135	0.270386
1144	C_6.3_post	WF_4_post_C_TotalHOA	-0.0648921	-0.275249	0.145465	0.545986
1145	C_6.3_post	WF_4_post_C_Third	0.11089	-0.100837	0.322618	0.305667
1146	C_6.3_post	WF_4_post_C_Fourth	0.0654333	-0.0842605	0.215127	0.392388
1147	C_6.3_post	WF_4_post_C_Trefoil	-0.0444801	-0.150164	0.0612042	0.4102
1148	C_6.3_post	WF_4_post_C_Coma	-0.00710077	-0.0971016	0.0829	0.877233
1149	C_6.3_post	WF_4_post_C_Tetrafoil	-0.0468433	-0.136984	0.0432971	0.309346
1150	C_6.3_post	WF_4_post_C_2ndAstig	0.0252619	-0.0682093	0.118733	0.596699
1151	C_6.3_post	WF_4_post_C_Spherical	-0.0479821	-0.110822	0.0148575	0.135685
1152	C_6.3_post	WF_6_post_C_Astigmatism	-0.00259303	-0.011861	0.00667492	0.583792
1153	C_6.3_post	WF_6_post_C_TotalHOA	-0.0216062	-0.0608857	0.0176733	0.281915
1154	C_6.3_post	WF_6_post_C_Third	0.0597009	-0.00871669	0.128118	0.0882721
1155	C_6.3_post	WF_6_post_C_Fourth	-0.0484201	-0.120854	0.0240138	0.191171
1156	C_6.3_post	WF_6_post_C_Trefoil	-0.0225258	-0.0741334	0.0290818	0.392937
1157	C_6.3_post	WF_6_post_C_Coma	-0.0355138	-0.0817438	0.0107161	0.133235
1158	C_6.3_post	WF_6_post_C_Tetrafoil	0.0256602	-0.0106015	0.0619219	0.166436
1159	C_6.3_post	WF_6_post_C_2ndAstig	0.0391806	0.00427243	0.0740888	0.02852	*
1160	C_6.3_post	WF_6_post_C_Spherical	0.0464065	0.004091	0.0887221	0.0324776	*
1161	C_6.3_post	Pupil Diameter_post	-0.00165224	-0.00408567	0.000781192	0.18409
1162	C_4.0_post	Intercept	-0.0729383	-0.116196	-0.0296807	0.00108154	*
1163	C_4.0_post	IOL(ZXR00V)	-0.0107437	-0.0157818	-0.00570549	4.00391e-05	*	*
1164	C_4.0_post	Sex(M)	-0.00535746	-0.0098846	-0.000830322	0.0212235	*
1165	C_4.0_post	Age	0.000613164	0.000329502	0.000896826	3.16432e-05	*	*
1166	C_4.0_post	SE	-0.00156753	-0.00589666	0.00276161	0.478345
1167	C_4.0_post	CYL	-0.00427117	-0.00869656	0.000154222	0.0593106
1168	C_4.0_post	Corneal Astigmatism	-0.00138746	-0.00757988	0.00480496	0.660814
1169	C_4.0_post	Axial Length	0.00294885	0.00164565	0.00425205	1.38184e-05	*	*
1170	C_4.0_post	WF_4_post_C_Astigmatism	-0.000324417	-0.00814827	0.00749944	0.93527
1171	C_4.0_post	WF_4_post_C_TotalHOA	-0.22926	-0.483476	0.0249567	0.0780817
1172	C_4.0_post	WF_4_post_C_Third	0.279034	0.0228194	0.535248	0.0335607	*
1173	C_4.0_post	WF_4_post_C_Fourth	0.0603805	-0.11895	0.239711	0.509751
1174	C_4.0_post	WF_4_post_C_Trefoil	-0.048923	-0.176164	0.078318	0.451635
1175	C_4.0_post	WF_4_post_C_Coma	-0.0566068	-0.165203	0.051989	0.307707
1176	C_4.0_post	WF_4_post_C_Tetrafoil	0.00494816	-0.102751	0.112647	0.928301
1177	C_4.0_post	WF_4_post_C_2ndAstig	0.0431922	-0.0662131	0.152598	0.439564
1178	C_4.0_post	WF_4_post_C_Spherical	0.00696035	-0.0680877	0.0820084	0.855865
1179	C_4.0_post	WF_6_post_C_Astigmatism	0.00582422	-0.00474154	0.01639	0.280655
1180	C_4.0_post	WF_6_post_C_TotalHOA	0.0236699	-0.0229919	0.0703317	0.320813
1181	C_4.0_post	WF_6_post_C_Third	-0.00271871	-0.0832766	0.0778392	0.947298
1182	C_4.0_post	WF_6_post_C_Fourth	-0.0420361	-0.127489	0.043417	0.335628
1183	C_4.0_post	WF_6_post_C_Trefoil	-0.00410375	-0.0641718	0.0559643	0.893552
1184	C_4.0_post	WF_6_post_C_Coma	-0.00672316	-0.0611355	0.0476892	0.808784
1185	C_4.0_post	WF_6_post_C_Tetrafoil	0.0108279	-0.0313325	0.0529883	0.615002
1186	C_4.0_post	WF_6_post_C_2ndAstig	-0.00989928	-0.0502379	0.0304393	0.630807
1187	C_4.0_post	WF_6_post_C_Spherical	0.0321747	-0.0181439	0.0824933	0.210964
1188	C_4.0_post	Pupil Diameter_post	0.000136397	-0.00248845	0.00276124	0.918938
1189	C_2.5_post	Intercept	-0.104837	-0.169797	-0.0398767	0.00173214	*
1190	C_2.5_post	IOL(ZXR00V)	-0.0176726	-0.0252718	-0.0100734	7.83314e-06	*	*
1191	C_2.5_post	Sex(M)	-0.0049416	-0.0118479	0.00196466	0.162038
1192	C_2.5_post	Age	0.000895968	0.000467493	0.00132444	5.5335e-05	*	*
1193	C_2.5_post	SE	-0.00262585	-0.008658	0.0034063	0.394103
1194	C_2.5_post	CYL	-0.00270553	-0.00874817	0.00333711	0.380789
1195	C_2.5_post	Corneal Astigmatism	-0.000788224	-0.00911556	0.00753911	0.852935
1196	C_2.5_post	Axial Length	0.00375112	0.00177941	0.00572283	0.000234906	*	*
1197	C_2.5_post	WF_4_post_C_Astigmatism	0.00177918	-0.00896794	0.0125263	0.745769
1198	C_2.5_post	WF_4_post_C_TotalHOA	-0.351589	-0.684573	-0.0186055	0.0394462	*
1199	C_2.5_post	WF_4_post_C_Third	0.385751	0.0505287	0.720972	0.0249104	*
1200	C_2.5_post	WF_4_post_C_Fourth	0.284941	0.0482792	0.521604	0.0189611	*
1201	C_2.5_post	WF_4_post_C_Trefoil	-0.0730636	-0.240231	0.0941043	0.392376
1202	C_2.5_post	WF_4_post_C_Coma	-0.0282996	-0.170706	0.114107	0.697209
1203	C_2.5_post	WF_4_post_C_Tetrafoil	-0.078709	-0.221111	0.0636935	0.27956
1204	C_2.5_post	WF_4_post_C_2ndAstig	-0.0509913	-0.198151	0.0961687	0.497534
1205	C_2.5_post	WF_4_post_C_Spherical	-0.0918064	-0.191065	0.0074522	0.070885
1206	C_2.5_post	WF_6_post_C_Astigmatism	-0.00141946	-0.0159496	0.0131107	0.848265
1207	C_2.5_post	WF_6_post_C_TotalHOA	0.0533753	-0.00860356	0.115354	0.0924614
1208	C_2.5_post	WF_6_post_C_Third	-0.0255512	-0.133354	0.0822516	0.642572
1209	C_2.5_post	WF_6_post_C_Fourth	-0.139257	-0.25344	-0.025075	0.0174247	*
1210	C_2.5_post	WF_6_post_C_Trefoil	0.00280242	-0.0783912	0.0839961	0.946105
1211	C_2.5_post	WF_6_post_C_Coma	-0.0147202	-0.08757	0.0581297	0.692344
1212	C_2.5_post	WF_6_post_C_Tetrafoil	0.0438138	-0.0132092	0.100837	0.133026
1213	C_2.5_post	WF_6_post_C_2ndAstig	0.0144406	-0.0403926	0.0692739	0.606066
1214	C_2.5_post	WF_6_post_C_Spherical	0.0867887	0.0199872	0.15359	0.0113877	*
1215	C_2.5_post	Pupil Diameter_post	0.00273962	-0.00103761	0.00651684	0.156008
1216	C_1.6_post	Intercept	-0.206725	-0.332487	-0.0809643	0.00142536	*
1217	C_1.6_post	IOL(ZXR00V)	-0.0356581	-0.0503561	-0.0209602	3.24272e-06	*	*
1218	C_1.6_post	Sex(M)	-0.00763142	-0.0209616	0.00569872	0.262918
1219	C_1.6_post	Age	0.00190754	0.00107915	0.00273593	9.62058e-06	*	*
1220	C_1.6_post	SE	-0.00596806	-0.0178257	0.0058896	0.324541
1221	C_1.6_post	CYL	-0.00140385	-0.0133255	0.0105178	0.817603
1222	C_1.6_post	Corneal Astigmatism	0.0046177	-0.0118552	0.0210906	0.583084
1223	C_1.6_post	Axial Length	0.00665206	0.00283973	0.0104644	0.000725485	*
1224	C_1.6_post	WF_4_post_C_Astigmatism	0.00156367	-0.0196163	0.0227436	0.885027
1225	C_1.6_post	WF_4_post_C_TotalHOA	-0.395331	-1.05719	0.266527	0.24271
1226	C_1.6_post	WF_4_post_C_Third	0.303956	-0.362474	0.970386	0.372124
1227	C_1.6_post	WF_4_post_C_Fourth	0.228032	-0.241807	0.697871	0.342254
1228	C_1.6_post	WF_4_post_C_Trefoil	0.00727348	-0.324782	0.339329	0.965785
1229	C_1.6_post	WF_4_post_C_Coma	0.00323635	-0.279721	0.286194	0.982131
1230	C_1.6_post	WF_4_post_C_Tetrafoil	0.0880385	-0.194504	0.370581	0.541848
1231	C_1.6_post	WF_4_post_C_2ndAstig	0.0347301	-0.256345	0.325805	0.815238
1232	C_1.6_post	WF_4_post_C_Spherical	0.0765162	-0.120403	0.273436	0.446904
1233	C_1.6_post	WF_6_post_C_Astigmatism	-0.0127436	-0.041373	0.0158857	0.383548
1234	C_1.6_post	WF_6_post_C_TotalHOA	0.15814	0.0352922	0.280989	0.0121355	*
1235	C_1.6_post	WF_6_post_C_Third	-0.0867735	-0.300173	0.126626	0.426048
1236	C_1.6_post	WF_6_post_C_Fourth	-0.144463	-0.370573	0.0816469	0.211395
1237	C_1.6_post	WF_6_post_C_Trefoil	0.00420715	-0.156278	0.164693	0.959052
1238	C_1.6_post	WF_6_post_C_Coma	-0.000806602	-0.145021	0.143408	0.99126
1239	C_1.6_post	WF_6_post_C_Tetrafoil	-0.0314689	-0.144142	0.0812042	0.584453
1240	C_1.6_post	WF_6_post_C_2ndAstig	-0.0608678	-0.169108	0.0473722	0.271144
1241	C_1.6_post	WF_6_post_C_Spherical	0.00148598	-0.130967	0.133939	0.982471
1242	C_1.6_post	Pupil Diameter_post	0.0042469	-0.00313052	0.0116243	0.259951
1243	C_1.0_post	Intercept	-0.543657	-0.79338	-0.293933	2.71481e-05	*	*
1244	C_1.0_post	IOL(ZXR00V)	-0.066955	-0.0962394	-0.0376706	1.10345e-05	*	*
1245	C_1.0_post	Sex(M)	-0.00888476	-0.0356184	0.0178489	0.515407
1246	C_1.0_post	Age	0.00466005	0.00300707	0.00631304	7.97873e-08	*	*
1247	C_1.0_post	SE	-0.0228019	-0.0451709	-0.000432906	0.0464889	*
1248	C_1.0_post	CYL	0.00347502	-0.0187582	0.0257082	0.759539
1249	C_1.0_post	Corneal Astigmatism	0.000102539	-0.030367	0.0305721	0.994742
1250	C_1.0_post	Axial Length	0.0156723	0.00807277	0.0232718	6.93548e-05	*	*
1251	C_1.0_post	WF_4_post_C_Astigmatism	-0.0270441	-0.0666834	0.0125951	0.18206
1252	C_1.0_post	WF_4_post_C_TotalHOA	-0.182365	-1.38829	1.02356	0.767174
1253	C_1.0_post	WF_4_post_C_Third	0.0122246	-1.20131	1.22576	0.984264
1254	C_1.0_post	WF_4_post_C_Fourth	-0.0799348	-0.939046	0.779176	0.85544
1255	C_1.0_post	WF_4_post_C_Trefoil	0.0492343	-0.557065	0.655534	0.873669
1256	C_1.0_post	WF_4_post_C_Coma	0.123692	-0.392482	0.639866	0.638993
1257	C_1.0_post	WF_4_post_C_Tetrafoil	0.0630925	-0.454655	0.58084	0.81141
1258	C_1.0_post	WF_4_post_C_2ndAstig	0.52963	-0.00898792	1.06825	0.0548915
1259	C_1.0_post	WF_4_post_C_Spherical	0.135273	-0.225725	0.496271	0.463317
1260	C_1.0_post	WF_6_post_C_Astigmatism	0.0136651	-0.0399522	0.0672824	0.617731
1261	C_1.0_post	WF_6_post_C_TotalHOA	0.0427114	-0.183175	0.268598	0.711215
1262	C_1.0_post	WF_6_post_C_Third	-0.217357	-0.611338	0.176624	0.280447
1263	C_1.0_post	WF_6_post_C_Fourth	-0.168471	-0.585381	0.248439	0.429
1264	C_1.0_post	WF_6_post_C_Trefoil	0.188748	-0.108817	0.486313	0.214734
1265	C_1.0_post	WF_6_post_C_Coma	0.156896	-0.109277	0.42307	0.248908
1266	C_1.0_post	WF_6_post_C_Tetrafoil	0.052846	-0.156352	0.262044	0.620866
1267	C_1.0_post	WF_6_post_C_2ndAstig	-0.0414559	-0.243066	0.160154	0.687199
1268	C_1.0_post	WF_6_post_C_Spherical	0.140537	-0.102676	0.383751	0.258397
1269	C_1.0_post	Pupil Diameter_post	0.00629996	-0.00791635	0.0205163	0.385645
1270	C_0.7_post	Intercept	-0.39003	-0.70707	-0.0729909	0.016551	*
1271	C_0.7_post	IOL(ZXR00V)	-0.0985575	-0.135829	-0.0612857	4.37222e-07	*	*
1272	C_0.7_post	Sex(M)	-0.00140834	-0.0354894	0.0326727	0.935515
1273	C_0.7_post	Age	0.00454367	0.00243921	0.00664814	3.2437e-05	*	*
1274	C_0.7_post	SE	-0.0422954	-0.0702086	-0.0143822	0.00318857	*
1275	C_0.7_post	CYL	-0.0138038	-0.0415869	0.0139792	0.330902
1276	C_0.7_post	Corneal Astigmatism	0.0210214	-0.0167775	0.0588202	0.27663
1277	C_0.7_post	Axial Length	0.0169486	0.00728922	0.0266079	0.000678307	*	*
1278	C_0.7_post	WF_4_post_C_Astigmatism	-0.024679	-0.0740095	0.0246515	0.327555
1279	C_0.7_post	WF_4_post_C_TotalHOA	-0.329584	-1.8233	1.16413	0.665804
1280	C_0.7_post	WF_4_post_C_Third	0.0112923	-1.48959	1.51217	0.988247
1281	C_0.7_post	WF_4_post_C_Fourth	0.277478	-0.785646	1.3406	0.609425
1282	C_0.7_post	WF_4_post_C_Trefoil	0.219597	-0.530503	0.969697	0.566642
1283	C_0.7_post	WF_4_post_C_Coma	0.294165	-0.344526	0.932856	0.367593
1284	C_0.7_post	WF_4_post_C_Tetrafoil	-0.00813241	-0.653174	0.63691	0.980305
1285	C_0.7_post	WF_4_post_C_2ndAstig	0.0685	-0.6015	0.7385	0.84132
1286	C_0.7_post	WF_4_post_C_Spherical	0.030443	-0.416249	0.477135	0.893842
1287	C_0.7_post	WF_6_post_C_Astigmatism	-0.0126135	-0.079377	0.0541499	0.711402
1288	C_0.7_post	WF_6_post_C_TotalHOA	0.144934	-0.139768	0.429637	0.319293
1289	C_0.7_post	WF_6_post_C_Third	0.245166	-0.243619	0.733951	0.326413
1290	C_0.7_post	WF_6_post_C_Fourth	-0.651376	-1.16891	-0.133838	0.0142464	*
1291	C_0.7_post	WF_6_post_C_Trefoil	-0.260942	-0.630578	0.108694	0.16753
1292	C_0.7_post	WF_6_post_C_Coma	-0.205375	-0.536254	0.125503	0.224807
1293	C_0.7_post	WF_6_post_C_Tetrafoil	0.256491	-0.00409263	0.517074	0.054656
1294	C_0.7_post	WF_6_post_C_2ndAstig	0.217805	-0.0338785	0.469489	0.0908619
1295	C_0.7_post	WF_6_post_C_Spherical	0.351476	0.0498347	0.653118	0.0231971	*
1296	C_0.7_post	Pupil Diameter_post	0.00834139	-0.00956212	0.0262449	0.361745
1297	G_6.3_post	Intercept	-0.05849	-0.139445	0.022465	0.157827
1298	G_6.3_post	IOL(ZXR00V)	-0.0119494	-0.0214082	-0.00249059	0.0138763	*
1299	G_6.3_post	Sex(M)	-0.00433642	-0.0129095	0.00423671	0.322417
1300	G_6.3_post	Age	0.000220383	-0.000312664	0.00075343	0.418442
1301	G_6.3_post	SE	0.00416434	-0.00350323	0.0118319	0.287797
1302	G_6.3_post	CYL	-0.000829476	-0.00854711	0.00688815	0.833275
1303	G_6.3_post	Corneal Astigmatism	-0.0108272	-0.0214999	-0.000154489	0.0475798	*
1304	G_6.3_post	Axial Length	0.00256048	0.000107386	0.00501358	0.0417275	*
1305	G_6.3_post	WF_4_post_C_Astigmatism	0.00866309	-0.00504336	0.0223695	0.21622
1306	G_6.3_post	WF_4_post_C_TotalHOA	0.110026	-0.319419	0.53947	0.615932
1307	G_6.3_post	WF_4_post_C_Third	-0.100049	-0.532485	0.332387	0.650551
1308	G_6.3_post	WF_4_post_C_Fourth	-0.0130807	-0.317818	0.291657	0.933007
1309	G_6.3_post	WF_4_post_C_Trefoil	0.0562615	-0.15915	0.271673	0.609087
1310	G_6.3_post	WF_4_post_C_Coma	-0.0108264	-0.194405	0.172752	0.908056
1311	G_6.3_post	WF_4_post_C_Tetrafoil	-0.0144316	-0.197659	0.168796	0.877414
1312	G_6.3_post	WF_4_post_C_2ndAstig	0.0271322	-0.161448	0.215712	0.778118
1313	G_6.3_post	WF_4_post_C_Spherical	-0.059694	-0.187392	0.0680038	0.360258
1314	G_6.3_post	WF_6_post_C_Astigmatism	-0.00492192	-0.023448	0.0136042	0.602878
1315	G_6.3_post	WF_6_post_C_TotalHOA	0.0593662	-0.0202767	0.139009	0.145002
1316	G_6.3_post	WF_6_post_C_Third	-0.00641636	-0.144709	0.131876	0.927597
1317	G_6.3_post	WF_6_post_C_Fourth	-0.15	-0.296544	-0.00345574	0.0456545	*
1318	G_6.3_post	WF_6_post_C_Trefoil	-0.0133255	-0.117276	0.0906254	0.801769
1319	G_6.3_post	WF_6_post_C_Coma	-0.0164011	-0.109858	0.0770563	0.731091
1320	G_6.3_post	WF_6_post_C_Tetrafoil	0.0297351	-0.0432405	0.102711	0.425052
1321	G_6.3_post	WF_6_post_C_2ndAstig	0.0209345	-0.0491491	0.0910181	0.558608
1322	G_6.3_post	WF_6_post_C_Spherical	0.0868805	0.00100318	0.172758	0.0482439	*
1323	G_6.3_post	Pupil Diameter_post	0.00210981	-0.00265153	0.00687115	0.385702
1324	G_4.0_post	Intercept	-0.109113	-0.197228	-0.0209984	0.0158432	*
1325	G_4.0_post	IOL(ZXR00V)	-0.0236399	-0.0339421	-0.0133377	1.01626e-05	*	*
1326	G_4.0_post	Sex(M)	-0.00321711	-0.0125688	0.00613463	0.50076
1327	G_4.0_post	Age	0.000586708	5.96727e-06	0.00116745	0.0487032	*
1328	G_4.0_post	SE	0.000362106	-0.00789261	0.00861682	0.93153
1329	G_4.0_post	CYL	-0.00481479	-0.0131011	0.00347151	0.255537
1330	G_4.0_post	Corneal Astigmatism	-0.00520806	-0.0166446	0.00622851	0.372748
1331	G_4.0_post	Axial Length	0.00480975	0.00213717	0.00748233	0.000492904	*	*
1332	G_4.0_post	WF_4_post_C_Astigmatism	0.00864925	-0.00607903	0.0233775	0.250494
1333	G_4.0_post	WF_4_post_C_TotalHOA	0.0439328	-0.41463	0.502495	0.851186
1334	G_4.0_post	WF_4_post_C_Third	-0.065961	-0.527654	0.395732	0.779669
1335	G_4.0_post	WF_4_post_C_Fourth	0.0120574	-0.313637	0.337752	0.942205
1336	G_4.0_post	WF_4_post_C_Trefoil	0.0426999	-0.187426	0.272825	0.716365
1337	G_4.0_post	WF_4_post_C_Coma	0.0241002	-0.171973	0.220173	0.809797
1338	G_4.0_post	WF_4_post_C_Tetrafoil	0.0292228	-0.166684	0.225129	0.770209
1339	G_4.0_post	WF_4_post_C_2ndAstig	0.00644726	-0.195645	0.20854	0.950179
1340	G_4.0_post	WF_4_post_C_Spherical	0.00208953	-0.134454	0.138633	0.976092
1341	G_4.0_post	WF_6_post_C_Astigmatism	-0.00781536	-0.0277257	0.012095	0.442189
1342	G_4.0_post	WF_6_post_C_TotalHOA	0.047174	-0.0380416	0.13239	0.278755
1343	G_4.0_post	WF_6_post_C_Third	0.0161193	-0.131991	0.16423	0.831218
1344	G_4.0_post	WF_6_post_C_Fourth	-0.152044	-0.308953	0.0048647	0.0584372
1345	G_4.0_post	WF_6_post_C_Trefoil	-0.00969332	-0.121152	0.101765	0.864753
1346	G_4.0_post	WF_6_post_C_Coma	-0.0379817	-0.138073	0.0621097	0.457564
1347	G_4.0_post	WF_6_post_C_Tetrafoil	0.00765096	-0.0706118	0.0859137	0.848163
1348	G_4.0_post	WF_6_post_C_2ndAstig	0.0417192	-0.0334957	0.116934	0.277729
1349	G_4.0_post	WF_6_post_C_Spherical	0.0969773	0.00511162	0.188843	0.03938	*
1350	G_4.0_post	Pupil Diameter_post	-0.000359542	-0.00550937	0.00479028	0.891234
1351	G_2.5_post	Intercept	-0.200218	-0.325448	-0.0749867	0.00191622	*
1352	G_2.5_post	IOL(ZXR00V)	-0.0338169	-0.0484782	-0.0191556	9.385e-06	*	*
1353	G_2.5_post	Sex(M)	-0.00839202	-0.0217372	0.00495314	0.218978
1354	G_2.5_post	Age	0.00146093	0.000633978	0.00228789	0.000627896	*	*
1355	G_2.5_post	SE	0.000768763	-0.0107206	0.0122581	0.895733
1356	G_2.5_post	CYL	-0.00351942	-0.0149972	0.00795839	0.548254
1357	G_2.5_post	Corneal Astigmatism	-0.000107171	-0.0158936	0.0156792	0.989392
1358	G_2.5_post	Axial Length	0.00633443	0.00252981	0.010139	0.00125062	*
1359	G_2.5_post	WF_4_post_C_Astigmatism	0.0011583	-0.0192727	0.0215893	0.911587
1360	G_2.5_post	WF_4_post_C_TotalHOA	-0.0176888	-0.646671	0.611293	0.956086
1361	G_2.5_post	WF_4_post_C_Third	0.264068	-0.369053	0.897189	0.414424
1362	G_2.5_post	WF_4_post_C_Fourth	0.106819	-0.340603	0.554241	0.640215
1363	G_2.5_post	WF_4_post_C_Trefoil	-0.201065	-0.516993	0.114863	0.213377
1364	G_2.5_post	WF_4_post_C_Coma	-0.191993	-0.461065	0.0770788	0.163161
1365	G_2.5_post	WF_4_post_C_Tetrafoil	0.00610593	-0.263248	0.27546	0.964593
1366	G_2.5_post	WF_4_post_C_2ndAstig	-0.0776967	-0.3567	0.201307	0.585586
1367	G_2.5_post	WF_4_post_C_Spherical	-0.0480425	-0.235808	0.139723	0.616426
1368	G_2.5_post	WF_6_post_C_Astigmatism	-0.0165344	-0.0441616	0.0110928	0.241593
1369	G_2.5_post	WF_6_post_C_TotalHOA	0.0983862	-0.0189415	0.215714	0.101366
1370	G_2.5_post	WF_6_post_C_Third	-0.0904503	-0.294721	0.113821	0.386155
1371	G_2.5_post	WF_6_post_C_Fourth	-0.219485	-0.43578	-0.00319009	0.0476347	*
1372	G_2.5_post	WF_6_post_C_Trefoil	0.0774345	-0.0765767	0.231446	0.325156
1373	G_2.5_post	WF_6_post_C_Coma	0.0142353	-0.123797	0.152267	0.839948
1374	G_2.5_post	WF_6_post_C_Tetrafoil	0.0397991	-0.0683979	0.147996	0.471458
1375	G_2.5_post	WF_6_post_C_2ndAstig	-0.0655501	-0.169671	0.038571	0.218108
1376	G_2.5_post	WF_6_post_C_Spherical	0.147593	0.0211758	0.27401	0.0228644	*
1377	G_2.5_post	Pupil Diameter_post	0.00250074	-0.00472994	0.00973142	0.498286
1378	G_1.6_post	Intercept	-0.342903	-0.540406	-0.145401	0.000761884	*
1379	G_1.6_post	IOL(ZXR00V)	-0.054007	-0.0772026	-0.0308113	7.63909e-06	*	*
1380	G_1.6_post	Sex(M)	-0.0140382	-0.0352628	0.00718648	0.196052
1381	G_1.6_post	Age	0.00262084	0.00131065	0.00393102	0.000112598	*	*
1382	G_1.6_post	SE	-0.000304987	-0.0176406	0.0170306	0.972512
1383	G_1.6_post	CYL	-0.00660752	-0.0237693	0.0105542	0.451036
1384	G_1.6_post	Corneal Astigmatism	-0.00615286	-0.0296073	0.0173016	0.607524
1385	G_1.6_post	Axial Length	0.00980461	0.00378668	0.0158225	0.00157056	*
1386	G_1.6_post	WF_4_post_C_Astigmatism	-0.00489357	-0.0355304	0.0257433	0.754429
1387	G_1.6_post	WF_4_post_C_TotalHOA	-0.72224	-1.64567	0.201192	0.126595
1388	G_1.6_post	WF_4_post_C_Third	0.738427	-0.190634	1.66749	0.120596
1389	G_1.6_post	WF_4_post_C_Fourth	0.510866	-0.147712	1.16945	0.129672
1390	G_1.6_post	WF_4_post_C_Trefoil	-0.166205	-0.630829	0.298419	0.48388
1391	G_1.6_post	WF_4_post_C_Coma	-0.0928693	-0.488315	0.302577	0.645708
1392	G_1.6_post	WF_4_post_C_Tetrafoil	0.0266482	-0.370625	0.423921	0.895503
1393	G_1.6_post	WF_4_post_C_2ndAstig	-0.00693824	-0.421618	0.407742	0.973861
1394	G_1.6_post	WF_4_post_C_Spherical	-0.0675057	-0.34456	0.209548	0.633359
1395	G_1.6_post	WF_6_post_C_Astigmatism	-0.00169829	-0.0431487	0.0397521	0.936044
1396	G_1.6_post	WF_6_post_C_TotalHOA	0.0541761	-0.119381	0.227733	0.541168
1397	G_1.6_post	WF_6_post_C_Third	-0.0347393	-0.337878	0.2684	0.822441
1398	G_1.6_post	WF_6_post_C_Fourth	-0.135539	-0.456141	0.185062	0.408023
1399	G_1.6_post	WF_6_post_C_Trefoil	0.0900299	-0.139202	0.319262	0.442041
1400	G_1.6_post	WF_6_post_C_Coma	-0.0312798	-0.236036	0.173476	0.764838
1401	G_1.6_post	WF_6_post_C_Tetrafoil	0.00191288	-0.159357	0.163183	0.981468
1402	G_1.6_post	WF_6_post_C_2ndAstig	-0.062157	-0.21776	0.0934463	0.434253
1403	G_1.6_post	WF_6_post_C_Spherical	0.140384	-0.0463643	0.327132	0.141828
1404	G_1.6_post	Pupil Diameter_post	0.00947914	-0.0016281	0.0205864	0.0952289
1405	G_1.0_post	Intercept	-0.554496	-0.857136	-0.251857	0.000388282	*	*
1406	G_1.0_post	IOL(ZXR00V)	-0.119845	-0.155354	-0.0843353	2.01196e-10	*	*
1407	G_1.0_post	Sex(M)	-0.0022091	-0.0346543	0.0302361	0.893946
1408	G_1.0_post	Age	0.00445009	0.00244523	0.00645494	1.94922e-05	*	*
1409	G_1.0_post	SE	-0.0186744	-0.0455779	0.00822911	0.174549
1410	G_1.0_post	CYL	-0.0120951	-0.0387945	0.0146043	0.37526
1411	G_1.0_post	Corneal Astigmatism	-0.00546381	-0.0420151	0.0310875	0.769739
1412	G_1.0_post	Axial Length	0.0191219	0.00990753	0.0283362	6.24399e-05	*	*
1413	G_1.0_post	WF_4_post_C_Astigmatism	-0.0376931	-0.0853183	0.00993208	0.121798
1414	G_1.0_post	WF_4_post_C_TotalHOA	-1.28045	-2.72418	0.163276	0.0834128
1415	G_1.0_post	WF_4_post_C_Third	1.33736	-0.115367	2.79008	0.0724199
1416	G_1.0_post	WF_4_post_C_Fourth	1.05279	0.0238298	2.08176	0.0459806	*
1417	G_1.0_post	WF_4_post_C_Trefoil	-0.321754	-1.04783	0.404317	0.385916
1418	G_1.0_post	WF_4_post_C_Coma	-0.148656	-0.76673	0.469417	0.637761
1419	G_1.0_post	WF_4_post_C_Tetrafoil	-0.127831	-0.748159	0.492498	0.686617
1420	G_1.0_post	WF_4_post_C_2ndAstig	-0.199236	-0.845403	0.446932	0.546084
1421	G_1.0_post	WF_4_post_C_Spherical	-0.224872	-0.657427	0.207682	0.309157
1422	G_1.0_post	WF_6_post_C_Astigmatism	0.0238422	-0.040583	0.0882674	0.468748
1423	G_1.0_post	WF_6_post_C_TotalHOA	0.210428	-0.0603495	0.481205	0.128862
1424	G_1.0_post	WF_6_post_C_Third	0.313626	-0.158907	0.78616	0.194334
1425	G_1.0_post	WF_6_post_C_Fourth	-0.484014	-0.983945	0.0159165	0.0587613
1426	G_1.0_post	WF_6_post_C_Trefoil	-0.221933	-0.578999	0.135132	0.224088
1427	G_1.0_post	WF_6_post_C_Coma	-0.312777	-0.631997	0.00644224	0.0557898
1428	G_1.0_post	WF_6_post_C_Tetrafoil	0.0545094	-0.196584	0.305602	0.670774
1429	G_1.0_post	WF_6_post_C_2ndAstig	0.0478958	-0.194197	0.289989	0.698447
1430	G_1.0_post	WF_6_post_C_Spherical	0.296984	0.00550598	0.588462	0.0468265	*
1431	G_1.0_post	Pupil Diameter_post	0.00315536	-0.0139953	0.020306	0.718605
1432	G_0.7_post	Intercept	-0.479181	-0.769126	-0.189237	0.00134453	*
1433	G_0.7_post	IOL(ZXR00V)	-0.100341	-0.134327	-0.0663559	2.0285e-08	*	*
1434	G_0.7_post	Sex(M)	-0.00960658	-0.040608	0.0213949	0.544187
1435	G_0.7_post	Age	0.0051482	0.00323026	0.00706615	3.01412e-07	*	*
1436	G_0.7_post	SE	-0.0138688	-0.0400084	0.0122708	0.299086
1437	G_0.7_post	CYL	0.00978931	-0.0162261	0.0358047	0.461333
1438	G_0.7_post	Corneal Astigmatism	-0.0154694	-0.0511554	0.0202166	0.396208
1439	G_0.7_post	Axial Length	0.0182769	0.00945719	0.0270966	6.42728e-05	*	*
1440	G_0.7_post	WF_4_post_C_Astigmatism	-0.0476561	-0.094019	-0.00129314	0.0447345	*
1441	G_0.7_post	WF_4_post_C_TotalHOA	-0.821513	-2.23635	0.593327	0.2562
1442	G_0.7_post	WF_4_post_C_Third	-0.0254103	-1.44928	1.39846	0.972126
1443	G_0.7_post	WF_4_post_C_Fourth	1.05985	0.0522818	2.06741	0.0402364	*
1444	G_0.7_post	WF_4_post_C_Trefoil	0.516463	-0.194693	1.22762	0.155842
1445	G_0.7_post	WF_4_post_C_Coma	0.448119	-0.157386	1.05362	0.148152
1446	G_0.7_post	WF_4_post_C_Tetrafoil	-0.419958	-1.02699	0.187076	0.176256
1447	G_0.7_post	WF_4_post_C_2ndAstig	-0.202213	-0.833008	0.428582	0.530276
1448	G_0.7_post	WF_4_post_C_Spherical	-0.456508	-0.879736	-0.0332811	0.0354255	*
1449	G_0.7_post	WF_6_post_C_Astigmatism	0.0540899	-0.0086171	0.116797	0.0918224
1450	G_0.7_post	WF_6_post_C_TotalHOA	0.120102	-0.144626	0.384829	0.374653
1451	G_0.7_post	WF_6_post_C_Third	-0.125658	-0.587169	0.335853	0.59398
1452	G_0.7_post	WF_6_post_C_Fourth	-0.173768	-0.662222	0.314686	0.486193
1453	G_0.7_post	WF_6_post_C_Trefoil	0.103367	-0.24505	0.451784	0.561341
1454	G_0.7_post	WF_6_post_C_Coma	0.0791473	-0.232668	0.390962	0.619209
1455	G_0.7_post	WF_6_post_C_Tetrafoil	0.0241474	-0.220751	0.269046	0.846881
1456	G_0.7_post	WF_6_post_C_2ndAstig	-0.169096	-0.40502	0.0668294	0.161041
1457	G_0.7_post	WF_6_post_C_Spherical	0.185258	-0.0998328	0.470349	0.203867
1458	G_0.7_post	Pupil Diameter_post	0.0155304	-0.00103895	0.0320997	0.0670027
1459	General_Health_post	Intercept	52.4776	10.3938	94.5614	0.0145222	*
1460	General_Health_post	IOL(ZXR00V)	0.21021	-4.57358	4.99401	0.931366
1461	General_Health_post	Sex(M)	-2.29577	-6.61769	2.02615	0.297812
1462	General_Health_post	Age	0.0386342	-0.224001	0.301269	0.773101
1463	General_Health_post	SE	-1.48713	-5.92135	2.94709	0.510965
1464	General_Health_post	CYL	4.62424	-0.0447821	9.29327	0.0522339
1465	General_Health_post	Corneal Astigmatism	-9.4859	-16.281	-2.69079	0.0062165	*
1466	General_Health_post	Axial Length	0.520971	-0.738549	1.78049	0.417533
1467	General_Health_post	WF_4_post_C_Astigmatism	-5.06823	-13.6701	3.53364	0.248158
1468	General_Health_post	WF_4_post_C_TotalHOA	-238.413	-562.271	85.4465	0.149055
1469	General_Health_post	WF_4_post_C_Third	252.564	-93.9474	599.076	0.15312
1470	General_Health_post	WF_4_post_C_Fourth	154.942	-87.9982	397.883	0.211282
1471	General_Health_post	WF_4_post_C_Trefoil	-53.2781	-227.556	121	0.549049
1472	General_Health_post	WF_4_post_C_Coma	-51.159	-194.969	92.6513	0.485646
1473	General_Health_post	WF_4_post_C_Tetrafoil	-48.058	-186.603	90.4865	0.49658
1474	General_Health_post	WF_4_post_C_2ndAstig	-79.3879	-217.579	58.8032	0.260174
1475	General_Health_post	WF_4_post_C_Spherical	-22.4708	-110.995	66.0536	0.618821
1476	General_Health_post	WF_6_post_C_Astigmatism	16.8572	5.33359	28.3808	0.00414164	*
1477	General_Health_post	WF_6_post_C_TotalHOA	10.1109	-49.0587	69.2806	0.737682
1478	General_Health_post	WF_6_post_C_Third	-61.5941	-161.186	37.9975	0.225438
1479	General_Health_post	WF_6_post_C_Fourth	-23.9741	-140.719	92.7707	0.687319
1480	General_Health_post	WF_6_post_C_Trefoil	37.8221	-33.8629	109.507	0.301078
1481	General_Health_post	WF_6_post_C_Coma	39.8147	-27.4248	107.054	0.245812
1482	General_Health_post	WF_6_post_C_Tetrafoil	14.8066	-44.4267	74.0398	0.624175
1483	General_Health_post	WF_6_post_C_2ndAstig	3.56266	-49.7638	56.8891	0.895819
1484	General_Health_post	WF_6_post_C_Spherical	30.6863	-43.4636	104.836	0.417291
1485	General_Health_post	Pupil Diameter_post	-1.07915	-3.87784	1.71954	0.449793
1486	General_Vision_post	Intercept	100.248	71.4814	129.014	8.46789e-12	*	*
1487	General_Vision_post	IOL(ZXR00V)	4.12395	0.853608	7.39429	0.0134514	*
1488	General_Vision_post	Sex(M)	0.267707	-2.68826	3.22367	0.85911
1489	General_Vision_post	Age	-0.0672122	-0.246773	0.112349	0.463159
1490	General_Vision_post	SE	4.19582	1.16581	7.22583	0.00664527	*
1491	General_Vision_post	CYL	3.07596	-0.113581	6.2655	0.0587307
1492	General_Vision_post	Corneal Astigmatism	-1.69874	-6.35758	2.96009	0.474811
1493	General_Vision_post	Axial Length	-0.790417	-1.65147	0.0706314	0.0719836
1494	General_Vision_post	WF_4_post_C_Astigmatism	-3.08961	-8.98123	2.80201	0.304025
1495	General_Vision_post	WF_4_post_C_TotalHOA	-41.1956	-261.945	179.554	0.714537
1496	General_Vision_post	WF_4_post_C_Third	12.4864	-223.961	248.934	0.917563
1497	General_Vision_post	WF_4_post_C_Fourth	-80.2391	-246.065	85.5871	0.342928
1498	General_Vision_post	WF_4_post_C_Trefoil	17.4484	-101.759	136.656	0.774201
1499	General_Vision_post	WF_4_post_C_Coma	-7.15625	-105.572	91.2593	0.886669
1500	General_Vision_post	WF_4_post_C_Tetrafoil	33.7391	-61.1382	128.616	0.485809
1501	General_Vision_post	WF_4_post_C_2ndAstig	60.3645	-34.22	154.949	0.210976
1502	General_Vision_post	WF_4_post_C_Spherical	26.0496	-34.7121	86.8112	0.400748
1503	General_Vision_post	WF_6_post_C_Astigmatism	4.85283	-3.02957	12.7352	0.227555
1504	General_Vision_post	WF_6_post_C_TotalHOA	-23.9234	-64.4773	16.6305	0.247585
1505	General_Vision_post	WF_6_post_C_Third	50.1226	-18.0276	118.273	0.149436
1506	General_Vision_post	WF_6_post_C_Fourth	57.0007	-22.637	136.638	0.160656
1507	General_Vision_post	WF_6_post_C_Trefoil	-26.3643	-75.4312	22.7027	0.292281
1508	General_Vision_post	WF_6_post_C_Coma	-19.0286	-65.0478	26.9906	0.417683
1509	General_Vision_post	WF_6_post_C_Tetrafoil	-15.3937	-55.7759	24.9884	0.45497
1510	General_Vision_post	WF_6_post_C_2ndAstig	1.82682	-34.6345	38.2881	0.921772
1511	General_Vision_post	WF_6_post_C_Spherical	-22.0027	-72.5212	28.5157	0.393296
1512	General_Vision_post	Pupil Diameter_post	0.897072	-1.01569	2.80983	0.357976
1513	Ocular_Pain_post	Intercept	61.8098	23.0627	100.557	0.00176834	*
1514	Ocular_Pain_post	IOL(ZXR00V)	-0.347878	-4.75277	4.05701	0.876985
1515	Ocular_Pain_post	Sex(M)	1.57149	-2.40947	5.55245	0.4391
1516	Ocular_Pain_post	Age	-0.00794854	-0.249797	0.2339	0.948638
1517	Ocular_Pain_post	SE	3.28624	-0.795425	7.36791	0.114556
1518	Ocular_Pain_post	CYL	4.42982	0.132933	8.72672	0.0433174	*
1519	Ocular_Pain_post	Corneal Astigmatism	-1.27877	-7.54903	4.99149	0.689358
1520	Ocular_Pain_post	Axial Length	1.17513	0.0153672	2.33489	0.0470366	*
1521	Ocular_Pain_post	WF_4_post_C_Astigmatism	-1.88132	-9.81289	6.05026	0.642004
1522	Ocular_Pain_post	WF_4_post_C_TotalHOA	-165.649	-463.211	131.913	0.275226
1523	Ocular_Pain_post	WF_4_post_C_Third	165.819	-152.813	484.45	0.307727
1524	Ocular_Pain_post	WF_4_post_C_Fourth	-8.6384	-232.084	214.807	0.939599
1525	Ocular_Pain_post	WF_4_post_C_Trefoil	-31.9371	-192.477	128.603	0.6966
1526	Ocular_Pain_post	WF_4_post_C_Coma	-16.4293	-148.951	116.092	0.808013
1527	Ocular_Pain_post	WF_4_post_C_Tetrafoil	111.015	-16.7188	238.748	0.0884822
1528	Ocular_Pain_post	WF_4_post_C_2ndAstig	21.8899	-105.468	149.247	0.736208
1529	Ocular_Pain_post	WF_4_post_C_Spherical	36.9547	-44.7993	118.709	0.375636
1530	Ocular_Pain_post	WF_6_post_C_Astigmatism	0.408861	-10.2065	11.0242	0.939824
1531	Ocular_Pain_post	WF_6_post_C_TotalHOA	-18.8372	-73.423	35.7487	0.498799
1532	Ocular_Pain_post	WF_6_post_C_Third	41.151	-50.6182	132.92	0.379455
1533	Ocular_Pain_post	WF_6_post_C_Fourth	81.1526	-26.1742	188.479	0.138338
1534	Ocular_Pain_post	WF_6_post_C_Trefoil	-5.58496	-71.6525	60.4826	0.868403
1535	Ocular_Pain_post	WF_6_post_C_Coma	-5.76926	-67.7349	56.1963	0.855203
1536	Ocular_Pain_post	WF_6_post_C_Tetrafoil	-69.3703	-123.801	-14.9393	0.0124915	*
1537	Ocular_Pain_post	WF_6_post_C_2ndAstig	-33.52	-82.6285	15.5884	0.180948
1538	Ocular_Pain_post	WF_6_post_C_Spherical	-41.5563	-109.662	26.5492	0.231719
1539	Ocular_Pain_post	Pupil Diameter_post	-0.944627	-3.52114	1.63189	0.472391
1540	Role_Limitation_post	Intercept	107.989	83.8614	132.116	0	*	*
1541	Role_Limitation_post	IOL(ZXR00V)	1.90095	-0.841688	4.64359	0.174306
1542	Role_Limitation_post	Sex(M)	2.52883	0.0510233	5.00664	0.0454613	*
1543	Role_Limitation_post	Age	0.0670229	-0.0835505	0.217596	0.382973
1544	Role_Limitation_post	SE	2.38433	-0.157928	4.92658	0.0660267
1545	Role_Limitation_post	CYL	2.48251	-0.194381	5.1594	0.0691137
1546	Role_Limitation_post	Corneal Astigmatism	-1.82576	-5.72124	2.06972	0.358291
1547	Role_Limitation_post	Axial Length	-0.850754	-1.57286	-0.128647	0.0209334	*
1548	Role_Limitation_post	WF_4_post_C_Astigmatism	-2.67818	-7.60956	2.25319	0.287122
1549	Role_Limitation_post	WF_4_post_C_TotalHOA	-141.744	-327.433	43.9444	0.134614
1550	Role_Limitation_post	WF_4_post_C_Third	106.368	-92.3031	305.04	0.294003
1551	Role_Limitation_post	WF_4_post_C_Fourth	1.8652	-137.423	141.153	0.979061
1552	Role_Limitation_post	WF_4_post_C_Trefoil	-17.5532	-117.469	82.3624	0.730596
1553	Role_Limitation_post	WF_4_post_C_Coma	-16.0643	-98.5112	66.3827	0.70254
1554	Role_Limitation_post	WF_4_post_C_Tetrafoil	14.2734	-65.1533	93.7001	0.724671
1555	Role_Limitation_post	WF_4_post_C_2ndAstig	27.8042	-51.4209	107.029	0.491537
1556	Role_Limitation_post	WF_4_post_C_Spherical	33.7337	-17.0138	84.4812	0.192614
1557	Role_Limitation_post	WF_6_post_C_Astigmatism	4.47098	-2.13563	11.0776	0.184701
1558	Role_Limitation_post	WF_6_post_C_TotalHOA	-10.1246	-44.0454	23.7963	0.558538
1559	Role_Limitation_post	WF_6_post_C_Third	13.7832	-43.3131	70.8795	0.636107
1560	Role_Limitation_post	WF_6_post_C_Fourth	45.5542	-21.3816	112.49	0.182234
1561	Role_Limitation_post	WF_6_post_C_Trefoil	-1.41172	-42.5088	39.6854	0.946321
1562	Role_Limitation_post	WF_6_post_C_Coma	-4.33417	-42.8827	34.2144	0.825582
1563	Role_Limitation_post	WF_6_post_C_Tetrafoil	-14.286	-48.2479	19.676	0.409675
1564	Role_Limitation_post	WF_6_post_C_2ndAstig	-14.6767	-45.2496	15.8963	0.346753
1565	Role_Limitation_post	WF_6_post_C_Spherical	-29.8607	-72.376	12.6546	0.168633
1566	Role_Limitation_post	Pupil Diameter_post	0.775517	-0.829037	2.38007	0.34348
1567	Mental_Health_post	Intercept	114.73	82.9626	146.497	1.45495e-12	*	*
1568	Mental_Health_post	IOL(ZXR00V)	2.99715	-0.614918	6.60923	0.103879
1569	Mental_Health_post	Sex(M)	2.98355	-0.283445	6.25055	0.0734619
1570	Mental_Health_post	Age	0.0883716	-0.109978	0.286721	0.382528
1571	Mental_Health_post	SE	6.99359	3.64907	10.3381	4.15893e-05	*	*
1572	Mental_Health_post	CYL	4.77416	1.25496	8.29335	0.00783861	*
1573	Mental_Health_post	Corneal Astigmatism	-2.99602	-8.16292	2.17088	0.255746
1574	Mental_Health_post	Axial Length	-1.48299	-2.43402	-0.531959	0.00224067	*
1575	Mental_Health_post	WF_4_post_C_Astigmatism	-9.37563	-15.9004	-2.85091	0.00485649	*
1576	Mental_Health_post	WF_4_post_C_TotalHOA	-141.892	-384.706	100.922	0.252062
1577	Mental_Health_post	WF_4_post_C_Third	25.2421	-235.235	285.719	0.849357
1578	Mental_Health_post	WF_4_post_C_Fourth	15.8489	-166.91	198.608	0.865032
1579	Mental_Health_post	WF_4_post_C_Trefoil	34.6921	-97.0754	166.46	0.605831
1580	Mental_Health_post	WF_4_post_C_Coma	35.2409	-73.619	144.101	0.525752
1581	Mental_Health_post	WF_4_post_C_Tetrafoil	42.7424	-62.3063	147.791	0.425167
1582	Mental_Health_post	WF_4_post_C_2ndAstig	-4.26142	-108.906	100.384	0.936383
1583	Mental_Health_post	WF_4_post_C_Spherical	21.1789	-46.3175	88.6754	0.538551
1584	Mental_Health_post	WF_6_post_C_Astigmatism	13.414	4.7009	22.1272	0.00254904	*
1585	Mental_Health_post	WF_6_post_C_TotalHOA	-14.9127	-59.8675	30.042	0.515572
1586	Mental_Health_post	WF_6_post_C_Third	54.7609	-20.6147	130.137	0.15446
1587	Mental_Health_post	WF_6_post_C_Fourth	67.1151	-20.5775	154.808	0.133594
1588	Mental_Health_post	WF_6_post_C_Trefoil	-19.8433	-74.1329	34.4463	0.473747
1589	Mental_Health_post	WF_6_post_C_Coma	-26.3149	-77.2248	24.5949	0.311007
1590	Mental_Health_post	WF_6_post_C_Tetrafoil	-31.4935	-75.9235	12.9364	0.164736
1591	Mental_Health_post	WF_6_post_C_2ndAstig	-8.49574	-48.7761	31.7846	0.679318
1592	Mental_Health_post	WF_6_post_C_Spherical	-34.3522	-89.8839	21.1795	0.225334
1593	Mental_Health_post	Pupil Diameter_post	1.25902	-0.852822	3.37085	0.242607
1594	Social_Function_post	Intercept	128.386	110.147	146.625	0	*	*
1595	Social_Function_post	IOL(ZXR00V)	1.08752	-0.986759	3.16179	0.304136
1596	Social_Function_post	Sex(M)	2.11568	0.238189	3.99318	0.0271986	*
1597	Social_Function_post	Age	-0.106143	-0.220064	0.00777802	0.0678232
1598	Social_Function_post	SE	2.53261	0.613325	4.4519	0.00970028	*
1599	Social_Function_post	CYL	1.75687	-0.261749	3.77548	0.0880357
1600	Social_Function_post	Corneal Astigmatism	-0.247176	-3.22815	2.7338	0.870897
1601	Social_Function_post	Axial Length	-0.80792	-1.35407	-0.261775	0.00373813	*
1602	Social_Function_post	WF_4_post_C_Astigmatism	-5.48976	-9.24797	-1.73156	0.00419584	*
1603	Social_Function_post	WF_4_post_C_TotalHOA	-43.223	-182.027	95.5808	0.541639
1604	Social_Function_post	WF_4_post_C_Third	45.543	-103.607	194.693	0.549517
1605	Social_Function_post	WF_4_post_C_Fourth	-5.90493	-110.605	98.7947	0.91198
1606	Social_Function_post	WF_4_post_C_Trefoil	-33.8855	-109.621	41.85	0.380519
1607	Social_Function_post	WF_4_post_C_Coma	-27.1673	-89.7849	35.4504	0.395123
1608	Social_Function_post	WF_4_post_C_Tetrafoil	13.4233	-47.0687	73.9153	0.663614
1609	Social_Function_post	WF_4_post_C_2ndAstig	13.5287	-46.6791	73.7365	0.659639
1610	Social_Function_post	WF_4_post_C_Spherical	32.2954	-6.71724	71.3081	0.104691
1611	Social_Function_post	WF_6_post_C_Astigmatism	7.2768	2.26863	12.285	0.00440156	*
1612	Social_Function_post	WF_6_post_C_TotalHOA	-4.14106	-30.0629	21.7807	0.754194
1613	Social_Function_post	WF_6_post_C_Third	-6.12934	-49.4818	37.2231	0.781694
1614	Social_Function_post	WF_6_post_C_Fourth	43.7601	-6.4289	93.9491	0.0874628
1615	Social_Function_post	WF_6_post_C_Trefoil	17.0408	-14.1973	48.2788	0.284977
1616	Social_Function_post	WF_6_post_C_Coma	4.23395	-25.0545	33.5224	0.776917
1617	Social_Function_post	WF_6_post_C_Tetrafoil	-22.5392	-47.9446	2.86625	0.0820573
1618	Social_Function_post	WF_6_post_C_2ndAstig	-11.2717	-34.409	11.8656	0.339656
1619	Social_Function_post	WF_6_post_C_Spherical	-34.8345	-66.5563	-3.1127	0.0313718	*
1620	Social_Function_post	Pupil Diameter_post	-0.86156	-2.0738	0.350682	0.163619
1621	Dependence_post	Intercept	100.292	83.9928	116.592	0	*	*
1622	Dependence_post	IOL(ZXR00V)	1.36147	-0.491593	3.21454	0.149856
1623	Dependence_post	Sex(M)	-0.184792	-1.85983	1.49024	0.828809
1624	Dependence_post	Age	0.0491975	-0.0525481	0.150943	0.343268
1625	Dependence_post	SE	1.57797	-0.13882	3.29476	0.071622
1626	Dependence_post	CYL	1.97547	0.168358	3.78257	0.032145	*
1627	Dependence_post	Corneal Astigmatism	-2.27835	-4.9192	0.362495	0.0908442
1628	Dependence_post	Axial Length	-0.253838	-0.741732	0.234057	0.307856
1629	Dependence_post	WF_4_post_C_Astigmatism	-2.67883	-6.01802	0.660373	0.115862
1630	Dependence_post	WF_4_post_C_TotalHOA	-83.2334	-208.267	41.8005	0.19198
1631	Dependence_post	WF_4_post_C_Third	86.2356	-47.7093	220.18	0.206994
1632	Dependence_post	WF_4_post_C_Fourth	72.569	-21.3736	166.512	0.130009
1633	Dependence_post	WF_4_post_C_Trefoil	-27.7976	-95.3491	39.7538	0.419928
1634	Dependence_post	WF_4_post_C_Coma	-11.7962	-67.5689	43.9765	0.678472
1635	Dependence_post	WF_4_post_C_Tetrafoil	-7.91585	-61.6883	45.8566	0.77294
1636	Dependence_post	WF_4_post_C_2ndAstig	-28.2054	-81.8081	25.3974	0.302383
1637	Dependence_post	WF_4_post_C_Spherical	-9.23476	-43.6825	25.213	0.59928
1638	Dependence_post	WF_6_post_C_Astigmatism	4.65799	0.191261	9.12472	0.0409609	*
1639	Dependence_post	WF_6_post_C_TotalHOA	4.26525	-18.7216	27.2521	0.716095
1640	Dependence_post	WF_6_post_C_Third	3.34363	-35.2772	41.9645	0.865255
1641	Dependence_post	WF_6_post_C_Fourth	13.1856	-31.9264	58.2975	0.566726
1642	Dependence_post	WF_6_post_C_Trefoil	4.17628	-23.631	31.9836	0.768479
1643	Dependence_post	WF_6_post_C_Coma	-1.45777	-27.5375	24.622	0.91276
1644	Dependence_post	WF_6_post_C_Tetrafoil	-8.57943	-31.4527	14.2939	0.462238
1645	Dependence_post	WF_6_post_C_2ndAstig	-2.85183	-23.5123	17.8086	0.78674
1646	Dependence_post	WF_6_post_C_Spherical	-9.88412	-38.4963	18.7281	0.498353
1647	Dependence_post	Pupil Diameter_post	-0.0251174	-1.1089	1.05867	0.963769
1648	Near_Vision_post	Intercept	123.726	96.4996	150.953	0	*	*
1649	Near_Vision_post	IOL(ZXR00V)	-0.57487	-3.66996	2.52022	0.715826
1650	Near_Vision_post	Sex(M)	3.41094	0.614109	6.20778	0.0168317	*
1651	Near_Vision_post	Age	0.00359569	-0.166335	0.173526	0.966919
1652	Near_Vision_post	SE	2.37112	-0.497234	5.23947	0.105183
1653	Near_Vision_post	CYL	3.74479	0.724936	6.76465	0.0150776	*
1654	Near_Vision_post	Corneal Astigmatism	-1.60929	-6.01131	2.79274	0.473662
1655	Near_Vision_post	Axial Length	-1.48367	-2.29857	-0.668761	0.000359035	*	*
1656	Near_Vision_post	WF_4_post_C_Astigmatism	-1.6452	-7.21521	3.92481	0.562644
1657	Near_Vision_post	WF_4_post_C_TotalHOA	-69.4785	-278.741	139.784	0.515207
1658	Near_Vision_post	WF_4_post_C_Third	64.2413	-159.767	288.249	0.574054
1659	Near_Vision_post	WF_4_post_C_Fourth	9.51695	-147.558	166.591	0.90547
1660	Near_Vision_post	WF_4_post_C_Trefoil	-40.0168	-152.801	72.7679	0.486791
1661	Near_Vision_post	WF_4_post_C_Coma	-17.8545	-110.942	75.2328	0.706964
1662	Near_Vision_post	WF_4_post_C_Tetrafoil	17.5929	-72.1132	107.299	0.700691
1663	Near_Vision_post	WF_4_post_C_2ndAstig	8.81347	-80.6427	98.2696	0.846877
1664	Near_Vision_post	WF_4_post_C_Spherical	9.35214	-48.0242	66.7285	0.749368
1665	Near_Vision_post	WF_6_post_C_Astigmatism	3.14945	-4.30815	10.6071	0.407821
1666	Near_Vision_post	WF_6_post_C_TotalHOA	-18.1411	-56.4668	20.1847	0.35354
1667	Near_Vision_post	WF_6_post_C_Third	15.503	-48.96	79.966	0.637377
1668	Near_Vision_post	WF_6_post_C_Fourth	60.0058	-15.4552	135.467	0.119098
1669	Near_Vision_post	WF_6_post_C_Trefoil	10.6955	-35.7098	57.1008	0.651456
1670	Near_Vision_post	WF_6_post_C_Coma	-7.87209	-51.3976	35.6534	0.722973
1671	Near_Vision_post	WF_6_post_C_Tetrafoil	-28.6802	-66.9571	9.59673	0.141944
1672	Near_Vision_post	WF_6_post_C_2ndAstig	-0.251482	-34.7559	34.2529	0.988602
1673	Near_Vision_post	WF_6_post_C_Spherical	-42.1031	-90.0053	5.79922	0.08494
1674	Near_Vision_post	Pupil Diameter_post	1.66169	-0.14884	3.47221	0.072039
1675	Driving_General_post	Intercept	62.5374	18.0826	106.992	0.00582883	*
1676	Driving_General_post	IOL(ZXR00V)	4.88866	-0.1144	9.89171	0.0554692
1677	Driving_General_post	Sex(M)	7.18494	2.48222	11.8877	0.00274862	*
1678	Driving_General_post	Age	0.110829	-0.169786	0.391445	0.438869
1679	Driving_General_post	SE	6.72749	2.04648	11.4085	0.00484914	*
1680	Driving_General_post	CYL	4.317	-0.624798	9.25879	0.0868608
1681	Driving_General_post	Corneal Astigmatism	-8.8811	-16.2256	-1.53664	0.0177843	*
1682	Driving_General_post	Axial Length	-0.470434	-1.78624	0.845374	0.48346
1683	Driving_General_post	WF_4_post_C_Astigmatism	-1.0826	-10.2976	8.13243	0.817886
1684	Driving_General_post	WF_4_post_C_TotalHOA	-371.819	-731.012	-12.6269	0.0424684	*
1685	Driving_General_post	WF_4_post_C_Third	134.468	-254.474	523.41	0.498009
1686	Driving_General_post	WF_4_post_C_Fourth	40.4842	-231.736	312.705	0.770678
1687	Driving_General_post	WF_4_post_C_Trefoil	72.8505	-116.893	262.594	0.451734
1688	Driving_General_post	WF_4_post_C_Coma	86.5542	-76.6223	249.731	0.298503
1689	Driving_General_post	WF_4_post_C_Tetrafoil	78.3088	-76.0748	232.692	0.320135
1690	Driving_General_post	WF_4_post_C_2ndAstig	58.2362	-92.0229	208.495	0.447469
1691	Driving_General_post	WF_4_post_C_Spherical	33.4511	-65.9721	132.874	0.50961
1692	Driving_General_post	WF_6_post_C_Astigmatism	4.47918	-7.9321	16.8905	0.479345
1693	Driving_General_post	WF_6_post_C_TotalHOA	-43.6468	-111.27	23.9768	0.205851
1694	Driving_General_post	WF_6_post_C_Third	35.0399	-81.1775	151.257	0.554557
1695	Driving_General_post	WF_6_post_C_Fourth	131.061	7.12118	255	0.0382081	*
1696	Driving_General_post	WF_6_post_C_Trefoil	23.5452	-59.4708	106.561	0.57828
1697	Driving_General_post	WF_6_post_C_Coma	3.23186	-74.5794	81.0432	0.935118
1698	Driving_General_post	WF_6_post_C_Tetrafoil	-58.5172	-120.56	3.52519	0.0645106
1699	Driving_General_post	WF_6_post_C_2ndAstig	-40.4825	-98.4959	17.531	0.171402
1700	Driving_General_post	WF_6_post_C_Spherical	-69.035	-146.137	8.06723	0.0792722
1701	Driving_General_post	Pupil Diameter_post	3.07433	0.00714663	6.14151	0.0494644	*
1702	Distance_Vision_post	Intercept	105.676	83.9938	127.359	0	*	*
1703	Distance_Vision_post	IOL(ZXR00V)	0.759329	-1.70594	3.2246	0.546043
1704	Distance_Vision_post	Sex(M)	3.76187	1.53266	5.99109	0.00094112	*
1705	Distance_Vision_post	Age	-0.0472676	-0.182637	0.0881016	0.493733
1706	Distance_Vision_post	SE	2.83144	0.54824	5.11463	0.0150724	*
1707	Distance_Vision_post	CYL	2.4344	0.0316057	4.83719	0.0470576	*
1708	Distance_Vision_post	Corneal Astigmatism	-2.12517	-5.6463	1.39595	0.236826
1709	Distance_Vision_post	Axial Length	-0.337745	-0.986831	0.31134	0.307791
1710	Distance_Vision_post	WF_4_post_C_Astigmatism	-4.19787	-8.64668	0.250936	0.0643935
1711	Distance_Vision_post	WF_4_post_C_TotalHOA	-100.954	-266.927	65.018	0.233187
1712	Distance_Vision_post	WF_4_post_C_Third	60.8959	-117.051	238.843	0.502387
1713	Distance_Vision_post	WF_4_post_C_Fourth	46.3009	-78.5323	171.134	0.467246
1714	Distance_Vision_post	WF_4_post_C_Trefoil	-0.711418	-90.6181	89.1953	0.987626
1715	Distance_Vision_post	WF_4_post_C_Coma	0.774098	-73.4836	75.0318	0.983699
1716	Distance_Vision_post	WF_4_post_C_Tetrafoil	9.69838	-61.9338	81.3306	0.790727
1717	Distance_Vision_post	WF_4_post_C_2ndAstig	2.32241	-69.0545	73.6993	0.949151
1718	Distance_Vision_post	WF_4_post_C_Spherical	25.9772	-19.9929	71.9472	0.268046
1719	Distance_Vision_post	WF_6_post_C_Astigmatism	7.11778	1.17275	13.0628	0.0189435	*
1720	Distance_Vision_post	WF_6_post_C_TotalHOA	-30.9094	-61.5505	-0.268332	0.0480231	*
1721	Distance_Vision_post	WF_6_post_C_Third	3.748	-47.6705	55.1665	0.886394
1722	Distance_Vision_post	WF_6_post_C_Fourth	82.5868	22.6693	142.504	0.0069017	*
1723	Distance_Vision_post	WF_6_post_C_Trefoil	26.2359	-10.7933	63.2652	0.164925
1724	Distance_Vision_post	WF_6_post_C_Coma	12.698	-22.0279	47.4239	0.473559
1725	Distance_Vision_post	WF_6_post_C_Tetrafoil	-33.893	-64.2596	-3.52632	0.0286984	*
1726	Distance_Vision_post	WF_6_post_C_2ndAstig	-11.2619	-38.7513	16.2276	0.421992
1727	Distance_Vision_post	WF_6_post_C_Spherical	-45.698	-83.665	-7.73097	0.0183192	*
1728	Distance_Vision_post	Pupil Diameter_post	-0.225762	-1.66731	1.21579	0.758876
1729	25-item_post	Intercept	98.7048	79.0224	118.387	0	*	*
1730	25-item_post	IOL(ZXR00V)	1.48961	-0.747618	3.72685	0.191884
1731	25-item_post	Sex(M)	2.07118	0.0504268	4.09194	0.0445466	*
1732	25-item_post	Age	0.00834718	-0.114474	0.131168	0.89403
1733	25-item_post	SE	2.86336	0.789154	4.93757	0.00681602	*
1734	25-item_post	CYL	3.15343	0.969074	5.33779	0.0046615	*
1735	25-item_post	Corneal Astigmatism	-2.90138	-6.07466	0.271907	0.0731242
1736	25-item_post	Axial Length	-0.477645	-1.06668	0.111392	0.111982
1737	25-item_post	WF_4_post_C_Astigmatism	-3.98729	-8.00634	0.031749	0.0518332
1738	25-item_post	WF_4_post_C_TotalHOA	-105.259	-256.941	46.4234	0.173789
1739	25-item_post	WF_4_post_C_Third	77.0613	-85.1417	239.264	0.351761
1740	25-item_post	WF_4_post_C_Fourth	9.23596	-104.467	122.939	0.873505
1741	25-item_post	WF_4_post_C_Trefoil	-15.4974	-96.9794	65.9846	0.709312
1742	25-item_post	WF_4_post_C_Coma	-8.01976	-75.2404	59.2009	0.815111
1743	25-item_post	WF_4_post_C_Tetrafoil	22.1414	-42.5958	86.8785	0.502629
1744	25-item_post	WF_4_post_C_2ndAstig	4.77502	-59.8142	69.3642	0.884789
1745	25-item_post	WF_4_post_C_Spherical	21.8808	-19.4368	63.1984	0.299284
1746	25-item_post	WF_6_post_C_Astigmatism	6.91552	1.52784	12.3032	0.0118757	*
1747	25-item_post	WF_6_post_C_TotalHOA	-15.1113	-42.7478	12.5253	0.283855
1748	25-item_post	WF_6_post_C_Third	5.29077	-41.2624	51.844	0.823727
1749	25-item_post	WF_6_post_C_Fourth	56.7769	2.11981	111.434	0.0417487	*
1750	25-item_post	WF_6_post_C_Trefoil	12.7087	-20.7954	46.2128	0.4572
1751	25-item_post	WF_6_post_C_Coma	4.55742	-26.8706	35.9854	0.77624
1752	25-item_post	WF_6_post_C_Tetrafoil	-26.2169	-53.9567	1.52294	0.0639693
1753	25-item_post	WF_6_post_C_2ndAstig	-9.99671	-34.9339	14.9404	0.432033
1754	25-item_post	WF_6_post_C_Spherical	-31.1274	-65.8644	3.60957	0.0790315
1755	25-item_post	Pupil Diameter_post	0.229712	-1.07932	1.53875	0.730888
1756	Peripheral_Vision_post	Intercept	6.5504	0.420121	12.6807	0.0362312	*
1757	Peripheral_Vision_post	IOL(ZXR00V)	0.0591692	-0.633226	0.751565	0.866982
1758	Peripheral_Vision_post	Sex(M)	0.996094	0.342838	1.64935	0.00280229	*
1759	Peripheral_Vision_post	Age	-0.0185238	-0.0571019	0.0200543	0.346644
1760	Peripheral_Vision_post	SE_R	0.369545	-0.280189	1.01928	0.264946
1761	Peripheral_Vision_post	CYL_R	0.3881	-0.27251	1.04871	0.249537
1762	Peripheral_Vision_post	Corneal Astigmatism_R	-0.2867	-1.34051	0.767106	0.593867
1763	Peripheral_Vision_post	Axial Length_R	-0.142504	-0.321197	0.0361895	0.11804
1764	Peripheral_Vision_post	WF_4_post_C_Astigmatism_R	-1.42652	-2.74433	-0.10871	0.033864	*
1765	Peripheral_Vision_post	WF_4_post_C_TotalHOA_R	-2.97023	-51.8529	45.9125	0.905201
1766	Peripheral_Vision_post	WF_4_post_C_Third_R	-3.82495	-56.1522	48.5023	0.886077
1767	Peripheral_Vision_post	WF_4_post_C_Fourth_R	-29.8668	-67.4919	7.75827	0.119744
1768	Peripheral_Vision_post	WF_4_post_C_Trefoil_R	4.1155	-23.1223	31.3533	0.767118
1769	Peripheral_Vision_post	WF_4_post_C_Coma_R	0.266598	-21.5529	22.0861	0.980894
1770	Peripheral_Vision_post	WF_4_post_C_Tetrafoil_R	9.74143	-10.9949	30.4777	0.357175
1771	Peripheral_Vision_post	WF_4_post_C_2ndAstig_R	-0.555675	-20.5133	19.402	0.95648
1772	Peripheral_Vision_post	WF_4_post_C_Spherical_R	14.7634	1.32706	28.1996	0.0312729	*
1773	Peripheral_Vision_post	WF_6_post_C_Astigmatism_R	2.31511	0.483404	4.14682	0.0132395	*
1774	Peripheral_Vision_post	WF_6_post_C_TotalHOA_R	-9.70324	-19.1009	-0.30563	0.0429966	*
1775	Peripheral_Vision_post	WF_6_post_C_Third_R	-3.30756	-17.732	11.1169	0.653119
1776	Peripheral_Vision_post	WF_6_post_C_Fourth_R	29.7968	9.87857	49.715	0.00336704	*
1777	Peripheral_Vision_post	WF_6_post_C_Trefoil_R	8.6395	-1.65171	18.9307	0.0998822
1778	Peripheral_Vision_post	WF_6_post_C_Coma_R	6.34865	-3.47454	16.1718	0.205251
1779	Peripheral_Vision_post	WF_6_post_C_Tetrafoil_R	-9.90148	-19.7784	-0.024516	0.0494299	*
1780	Peripheral_Vision_post	WF_6_post_C_2ndAstig_R	-3.8783	-12.4238	4.66717	0.373717
1781	Peripheral_Vision_post	WF_6_post_C_Spherical_R	-19.9094	-34.3856	-5.43323	0.00702557	*
1782	Peripheral_Vision_post	Pupil Diameter_post_R	-0.194894	-0.591573	0.201784	0.335558
1783	Color_Vision_post	Intercept	2.9829	-7.56419	13.53	0.579359
1784	Color_Vision_post	IOL(ZXR00V)	1.35269	-0.331605	3.03699	0.115461
1785	Color_Vision_post	Sex(M)	1.95926	0.46361	3.45491	0.0102421	*
1786	Color_Vision_post	Age	0.0524757	-0.0125163	0.117468	0.113527
1787	Color_Vision_post	SE_R	0.861682	-0.384918	2.10828	0.17548
1788	Color_Vision_post	CYL_R	0.482479	-0.828206	1.79316	0.470602
1789	Color_Vision_post	Corneal Astigmatism_R	0.660647	-1.45854	2.77983	0.541185
1790	Color_Vision_post	Axial Length_R	-0.0615782	-0.382495	0.259338	0.70685
1791	Color_Vision_post	WF_4_post_C_Astigmatism_R	-1.09824	-4.44444	2.24796	0.520041
1792	Color_Vision_post	WF_4_post_C_TotalHOA_R	-50.8074	-141.972	40.3571	0.274684
1793	Color_Vision_post	WF_4_post_C_Third_R	22.0079	-77.1452	121.161	0.663534
1794	Color_Vision_post	WF_4_post_C_Fourth_R	4.98565	-71.3235	81.2948	0.898104
1795	Color_Vision_post	WF_4_post_C_Trefoil_R	15.758	-37.9041	69.4201	0.564914
1796	Color_Vision_post	WF_4_post_C_Coma_R	13.9961	-30.104	58.0962	0.53391
1797	Color_Vision_post	WF_4_post_C_Tetrafoil_R	0.460806	-45.2949	46.2165	0.984251
1798	Color_Vision_post	WF_4_post_C_2ndAstig_R	-1.51734	-42.3004	39.2657	0.941868
1799	Color_Vision_post	WF_4_post_C_Spherical_R	25.1383	-10.0559	60.3326	0.16152
1800	Color_Vision_post	WF_6_post_C_Astigmatism_R	-0.275465	-4.91769	4.36676	0.907411
1801	Color_Vision_post	WF_6_post_C_TotalHOA_R	8.20247	-13.1906	29.5956	0.452354
1802	Color_Vision_post	WF_6_post_C_Third_R	3.67253	-29.5913	36.9364	0.828679
1803	Color_Vision_post	WF_6_post_C_Fourth_R	68.5244	1.86226	135.187	0.0439304	*
1804	Color_Vision_post	WF_6_post_C_Trefoil_R	-8.08931	-31.8156	15.637	0.503975
1805	Color_Vision_post	WF_6_post_C_Coma_R	-9.83812	-31.4301	11.7539	0.371831
1806	Color_Vision_post	WF_6_post_C_Tetrafoil_R	-41.5493	-72.7493	-10.3494	0.0090501	*
1807	Color_Vision_post	WF_6_post_C_2ndAstig_R	-1.48632	-21.6603	18.6877	0.885182
1808	Color_Vision_post	WF_6_post_C_Spherical_R	-67.7813	-120.209	-15.3539	0.0112767	*
1809	Color_Vision_post	Pupil Diameter_post_R	-0.533079	-1.19546	0.129306	0.114707
1810	Driving_Daytime_post	Intercept	4.53647	-3.47949	12.5524	0.267334
1811	Driving_Daytime_post	IOL(ZXR00V)	0.320109	-0.615942	1.25616	0.502681
1812	Driving_Daytime_post	Sex(M)	0.773376	-0.12334	1.67009	0.0909499
1813	Driving_Daytime_post	Age	-0.0616002	-0.115854	-0.00734685	0.0260532	*
1814	Driving_Daytime_post	SE_R	0.481501	-0.368075	1.33108	0.266638
1815	Driving_Daytime_post	CYL_R	0.536468	-0.390343	1.46328	0.25658
1816	Driving_Daytime_post	Corneal Astigmatism_R	-0.875188	-2.28463	0.534251	0.223582
1817	Driving_Daytime_post	Axial Length_R	-0.0227492	-0.253411	0.207913	0.846719
1818	Driving_Daytime_post	WF_4_post_C_Astigmatism_R	-0.727045	-2.56161	1.10752	0.437304
1819	Driving_Daytime_post	WF_4_post_C_TotalHOA_R	-16.5443	-87.0507	53.9622	0.645579
1820	Driving_Daytime_post	WF_4_post_C_Third_R	-1.69676	-74.8485	71.455	0.963739
1821	Driving_Daytime_post	WF_4_post_C_Fourth_R	-9.2997	-65.0056	46.4062	0.74351
1822	Driving_Daytime_post	WF_4_post_C_Trefoil_R	-5.21658	-42.6573	32.2241	0.784788
1823	Driving_Daytime_post	WF_4_post_C_Coma_R	1.1464	-28.9847	31.2774	0.940555
1824	Driving_Daytime_post	WF_4_post_C_Tetrafoil_R	11.1475	-19.8523	42.1472	0.480926
1825	Driving_Daytime_post	WF_4_post_C_2ndAstig_R	6.39025	-22.8364	35.6169	0.668256
1826	Driving_Daytime_post	WF_4_post_C_Spherical_R	7.47035	-12.4697	27.4104	0.462769
1827	Driving_Daytime_post	WF_6_post_C_Astigmatism_R	1.74885	-0.678052	4.17574	0.157834
1828	Driving_Daytime_post	WF_6_post_C_TotalHOA_R	-7.21441	-20.0621	5.63328	0.271068
1829	Driving_Daytime_post	WF_6_post_C_Third_R	13.6766	-8.84131	36.1945	0.233875
1830	Driving_Daytime_post	WF_6_post_C_Fourth_R	28.2709	0.54318	55.9986	0.0456737	*
1831	Driving_Daytime_post	WF_6_post_C_Trefoil_R	-3.02866	-19.1422	13.0849	0.712578
1832	Driving_Daytime_post	WF_6_post_C_Coma_R	-6.7558	-21.6274	8.11578	0.373262
1833	Driving_Daytime_post	WF_6_post_C_Tetrafoil_R	-18.5218	-32.3088	-4.73488	0.00846029	*
1834	Driving_Daytime_post	WF_6_post_C_2ndAstig_R	-3.62084	-14.9287	7.68701	0.530264
1835	Driving_Daytime_post	WF_6_post_C_Spherical_R	-19.5653	-38.6978	-0.432808	0.0450338	*
1836	Driving_Daytime_post	Pupil Diameter_post_R	0.290438	-0.284594	0.865469	0.322194
1837	Driving_Nighttime_post	Intercept	-6.02913	-13.9468	1.88858	0.135571
1838	Driving_Nighttime_post	IOL(ZXR00V)	0.542984	-0.319972	1.40594	0.217479
1839	Driving_Nighttime_post	Sex(M)	0.530128	-0.265035	1.32529	0.19131
1840	Driving_Nighttime_post	Age	0.043153	-0.00666674	0.0929727	0.089561
1841	Driving_Nighttime_post	SE_R	1.11463	0.252179	1.97708	0.0113059	*
1842	Driving_Nighttime_post	CYL_R	0.573044	-0.351998	1.49808	0.22468
1843	Driving_Nighttime_post	Corneal Astigmatism_R	-0.941656	-2.23217	0.348855	0.152669
1844	Driving_Nighttime_post	Axial Length_R	0.0423782	-0.180045	0.264801	0.708822
1845	Driving_Nighttime_post	WF_4_post_C_Astigmatism_R	-1.77704	-3.58604	0.0319523	0.0541818
1846	Driving_Nighttime_post	WF_4_post_C_TotalHOA_R	-21.7243	-92.2706	48.8219	0.546129
1847	Driving_Nighttime_post	WF_4_post_C_Third_R	28.6801	-44.5498	101.91	0.442711
1848	Driving_Nighttime_post	WF_4_post_C_Fourth_R	-11.3167	-66.3979	43.7646	0.687176
1849	Driving_Nighttime_post	WF_4_post_C_Trefoil_R	-15.3348	-54.0115	23.3419	0.437091
1850	Driving_Nighttime_post	WF_4_post_C_Coma_R	-15.9173	-48.9028	17.0682	0.344247
1851	Driving_Nighttime_post	WF_4_post_C_Tetrafoil_R	2.22285	-29.9564	34.4021	0.892303
1852	Driving_Nighttime_post	WF_4_post_C_2ndAstig_R	8.63404	-21.6989	38.967	0.576914
1853	Driving_Nighttime_post	WF_4_post_C_Spherical_R	15.6493	-8.00078	39.2994	0.194653
1854	Driving_Nighttime_post	WF_6_post_C_Astigmatism_R	1.6558	-0.749768	4.06137	0.177303
1855	Driving_Nighttime_post	WF_6_post_C_TotalHOA_R	-20.4744	-36.2801	-4.66871	0.0111186	*
1856	Driving_Nighttime_post	WF_6_post_C_Third_R	-17.9624	-44.3348	8.41002	0.181887
1857	Driving_Nighttime_post	WF_6_post_C_Fourth_R	18.4672	-5.69114	42.6255	0.134063
1858	Driving_Nighttime_post	WF_6_post_C_Trefoil_R	21.2605	2.23409	40.2869	0.0285138	*
1859	Driving_Nighttime_post	WF_6_post_C_Coma_R	15.6737	-0.807479	32.1548	0.0623257
1860	Driving_Nighttime_post	WF_6_post_C_Tetrafoil_R	-3.38908	-14.7909	8.01277	0.56017
1861	Driving_Nighttime_post	WF_6_post_C_2ndAstig_R	7.76992	-3.19825	18.7381	0.164992
1862	Driving_Nighttime_post	WF_6_post_C_Spherical_R	-0.38228	-14.2852	13.5206	0.957021
1863	Driving_Nighttime_post	Pupil Diameter_post_R	0.221607	-0.333297	0.776512	0.433775
1864	Driving_Adverse_Conditions_post	Intercept	-1.26486	-7.72821	5.1985	0.701301
1865	Driving_Adverse_Conditions_post	IOL(ZXR00V)	0.529244	-0.20892	1.26741	0.159942
1866	Driving_Adverse_Conditions_post	Sex(M)	0.642514	-0.0479531	1.33298	0.0681706
1867	Driving_Adverse_Conditions_post	Age	0.00863806	-0.0306415	0.0479176	0.666448
1868	Driving_Adverse_Conditions_post	SE_R	1.39604	0.669898	2.12217	0.00016443	*	*
1869	Driving_Adverse_Conditions_post	CYL_R	0.705901	-0.0821078	1.49391	0.0791269
1870	Driving_Adverse_Conditions_post	Corneal Astigmatism_R	-0.851731	-1.94995	0.246486	0.128487
1871	Driving_Adverse_Conditions_post	Axial Length_R	-0.0434794	-0.238412	0.151453	0.661985
1872	Driving_Adverse_Conditions_post	WF_4_post_C_Astigmatism_R	-0.785922	-2.22517	0.653322	0.284489
1873	Driving_Adverse_Conditions_post	WF_4_post_C_TotalHOA_R	0.752846	-55.8349	57.3406	0.979197
1874	Driving_Adverse_Conditions_post	WF_4_post_C_Third_R	-6.64958	-65.861	52.5618	0.825783
1875	Driving_Adverse_Conditions_post	WF_4_post_C_Fourth_R	-11.8476	-56.3914	32.6962	0.602147
1876	Driving_Adverse_Conditions_post	WF_4_post_C_Trefoil_R	0.277034	-27.519	28.0731	0.984415
1877	Driving_Adverse_Conditions_post	WF_4_post_C_Coma_R	-1.44373	-25.0762	22.1887	0.90469
1878	Driving_Adverse_Conditions_post	WF_4_post_C_Tetrafoil_R	-7.45579	-31.0127	16.1011	0.535032
1879	Driving_Adverse_Conditions_post	WF_4_post_C_2ndAstig_R	-1.78676	-25.1928	21.6193	0.881063
1880	Driving_Adverse_Conditions_post	WF_4_post_C_Spherical_R	9.60319	-6.06762	25.274	0.229711
1881	Driving_Adverse_Conditions_post	WF_6_post_C_Astigmatism_R	0.884228	-1.07627	2.84473	0.376695
1882	Driving_Adverse_Conditions_post	WF_6_post_C_TotalHOA_R	-10.7584	-22.5511	1.03433	0.0737615
1883	Driving_Adverse_Conditions_post	WF_6_post_C_Third_R	-3.84722	-21.324	13.6295	0.666133
1884	Driving_Adverse_Conditions_post	WF_6_post_C_Fourth_R	32.7299	9.44626	56.0135	0.00586597	*
1885	Driving_Adverse_Conditions_post	WF_6_post_C_Trefoil_R	10.7173	-1.44269	22.8774	0.0840846
1886	Driving_Adverse_Conditions_post	WF_6_post_C_Coma_R	8.96845	-2.34474	20.2816	0.120238
1887	Driving_Adverse_Conditions_post	WF_6_post_C_Tetrafoil_R	-11.7822	-22.6317	-0.932719	0.0332957	*
1888	Driving_Adverse_Conditions_post	WF_6_post_C_2ndAstig_R	-8.21368	-17.687	1.25967	0.0892478
1889	Driving_Adverse_Conditions_post	WF_6_post_C_Spherical_R	-21.1082	-38.0111	-4.20537	0.0143795	*
1890	Driving_Adverse_Conditions_post	Pupil Diameter_post_R	0.18911	-0.251289	0.629509	0.399991
1891	Spectacle Dependence_Distance_post	Intercept(NonUse|Sometimes)	9.69538	-1.02413	20.4149	0.0762711
1892	Spectacle Dependence_Distance_post	Intercept(Sometimes|Always)	10.1585	-0.573059	20.89	0.0635482
1893	Spectacle Dependence_Distance_post	IOL(ZXR00V)	0.829637	-0.284152	1.94343	0.144301
1894	Spectacle Dependence_Distance_post	Sex(M)	0.00845822	-1.0242	1.04111	0.987191
1895	Spectacle Dependence_Distance_post	Age	0.0195737	-0.0452027	0.0843501	0.553676
1896	Spectacle Dependence_Distance_post	SE	-0.328075	-1.36546	0.709308	0.535353
1897	Spectacle Dependence_Distance_post	CYL	0.248917	-0.987392	1.48523	0.69312
1898	Spectacle Dependence_Distance_post	Corneal Astigmatism	-1.17844	-3.16112	0.804247	0.244037
1899	Spectacle Dependence_Distance_post	Axial Length	0.260896	-0.0277724	0.549563	0.0764891
1900	Spectacle Dependence_Distance_post	WF_4_post_C_Astigmatism	1.38217	-0.855513	3.61985	0.226029
1901	Spectacle Dependence_Distance_post	WF_4_post_C_TotalHOA	-16.2397	-104.285	71.8059	0.717714
1902	Spectacle Dependence_Distance_post	WF_4_post_C_Third	-0.0708905	-96.1854	96.0437	0.998847
1903	Spectacle Dependence_Distance_post	WF_4_post_C_Fourth	55.7239	-8.91542	120.363	0.0910919
1904	Spectacle Dependence_Distance_post	WF_4_post_C_Trefoil	-3.40183	-57.3761	50.5724	0.901685
1905	Spectacle Dependence_Distance_post	WF_4_post_C_Coma	-13.4371	-53.6519	26.7776	0.512529
1906	Spectacle Dependence_Distance_post	WF_4_post_C_Tetrafoil	-28.9929	-64.3139	6.32807	0.107649
1907	Spectacle Dependence_Distance_post	WF_4_post_C_2ndAstig	-26.5679	-65.2606	12.1248	0.178363
1908	Spectacle Dependence_Distance_post	WF_4_post_C_Spherical	-17.2724	-41.3722	6.82734	0.160098
1909	Spectacle Dependence_Distance_post	WF_6_post_C_Astigmatism	-1.5287	-4.76824	1.71085	0.355019
1910	Spectacle Dependence_Distance_post	WF_6_post_C_TotalHOA	-10.6888	-33.727	12.3495	0.363163
1911	Spectacle Dependence_Distance_post	WF_6_post_C_Third	-3.02597	-34.4208	28.3689	0.850161
1912	Spectacle Dependence_Distance_post	WF_6_post_C_Fourth	-20.5815	-59.2326	18.0696	0.296629
1913	Spectacle Dependence_Distance_post	WF_6_post_C_Trefoil	3.81183	-15.9312	23.5549	0.705118
1914	Spectacle Dependence_Distance_post	WF_6_post_C_Coma	4.72239	-14.3286	23.7734	0.627075
1915	Spectacle Dependence_Distance_post	WF_6_post_C_Tetrafoil	10.9846	-8.22941	30.1985	0.26249
1916	Spectacle Dependence_Distance_post	WF_6_post_C_2ndAstig	10.1382	-7.25884	27.5353	0.253371
1917	Spectacle Dependence_Distance_post	WF_6_post_C_Spherical	15.3462	-11.9522	42.6445	0.270531
1918	Spectacle Dependence_Distance_post	Pupil Diameter_post	0.0114607	-0.795827	0.818748	0.977802
1919	Spectacle Dependence_Intermediate_post	Intercept(NonUse|Sometimes)	7.89249	-5.41021	21.1952	0.244883
1920	Spectacle Dependence_Intermediate_post	Intercept(Sometimes|Always)	8.21562	-5.09106	21.5223	0.226235
1921	Spectacle Dependence_Intermediate_post	IOL(ZXR00V)	-0.192977	-1.62734	1.24139	0.792016
1922	Spectacle Dependence_Intermediate_post	Sex(M)	-0.693371	-1.95357	0.56683	0.280853
1923	Spectacle Dependence_Intermediate_post	Age	0.0535626	-0.0233932	0.130518	0.172506
1924	Spectacle Dependence_Intermediate_post	SE	-0.767273	-2.09307	0.558519	0.256666
1925	Spectacle Dependence_Intermediate_post	CYL	0.206182	-1.3005	1.71287	0.788533
1926	Spectacle Dependence_Intermediate_post	Corneal Astigmatism	-2.06367	-4.39096	0.263629	0.0822149
1927	Spectacle Dependence_Intermediate_post	Axial Length	0.0448285	-0.339187	0.428844	0.819022
1928	Spectacle Dependence_Intermediate_post	WF_4_post_C_Astigmatism	1.71251	-1.14039	4.56542	0.239384
1929	Spectacle Dependence_Intermediate_post	WF_4_post_C_TotalHOA	-2.74813	-115.215	109.719	0.961802
1930	Spectacle Dependence_Intermediate_post	WF_4_post_C_Third	-4.51341	-120.417	111.39	0.939161
1931	Spectacle Dependence_Intermediate_post	WF_4_post_C_Fourth	49.9096	-30.4115	130.231	0.223263
1932	Spectacle Dependence_Intermediate_post	WF_4_post_C_Trefoil	-20.8423	-88.7902	47.1057	0.547701
1933	Spectacle Dependence_Intermediate_post	WF_4_post_C_Coma	-17.4095	-65.0153	30.1962	0.473512
1934	Spectacle Dependence_Intermediate_post	WF_4_post_C_Tetrafoil	-30.9802	-71.5544	9.59399	0.134511
1935	Spectacle Dependence_Intermediate_post	WF_4_post_C_2ndAstig	-32.8374	-82.288	16.6132	0.193078
1936	Spectacle Dependence_Intermediate_post	WF_4_post_C_Spherical	-27.6767	-58.2308	2.87753	0.07583
1937	Spectacle Dependence_Intermediate_post	WF_6_post_C_Astigmatism	-2.2124	-6.45967	2.03487	0.307272
1938	Spectacle Dependence_Intermediate_post	WF_6_post_C_TotalHOA	-13.9259	-40.4933	12.6416	0.304244
1939	Spectacle Dependence_Intermediate_post	WF_6_post_C_Third	-20.687	-64.9956	23.6216	0.360142
1940	Spectacle Dependence_Intermediate_post	WF_6_post_C_Fourth	-38.5357	-95.3024	18.2309	0.183342
1941	Spectacle Dependence_Intermediate_post	WF_6_post_C_Trefoil	23.614	-8.91083	56.1388	0.154731
1942	Spectacle Dependence_Intermediate_post	WF_6_post_C_Coma	16.8868	-11.3653	45.1389	0.241387
1943	Spectacle Dependence_Intermediate_post	WF_6_post_C_Tetrafoil	19.1594	-6.61916	44.9379	0.145191
1944	Spectacle Dependence_Intermediate_post	WF_6_post_C_2ndAstig	14.4026	-9.64718	38.4524	0.240484
1945	Spectacle Dependence_Intermediate_post	WF_6_post_C_Spherical	33.0735	-7.5568	73.7039	0.110609
1946	Spectacle Dependence_Intermediate_post	Pupil Diameter_post	0.381972	-0.528779	1.29272	0.41106
1947	Spectacle Dependence_Near_post	Intercept(NonUse|Sometimes)	0.636127	-5.84899	7.12125	0.847541
1948	Spectacle Dependence_Near_post	Intercept(Sometimes|Always)	2.28698	-4.21328	8.78725	0.490455
1949	Spectacle Dependence_Near_post	IOL(ZXR00V)	3.26584	2.4047	4.12699	1.06026e-13	*	*
1950	Spectacle Dependence_Near_post	Sex(M)	-0.121239	-0.794221	0.551743	0.724015
1951	Spectacle Dependence_Near_post	Age	-0.0264302	-0.0660561	0.0131957	0.191108
1952	Spectacle Dependence_Near_post	SE	1.55906	0.768055	2.35007	0.000111947	*	*
1953	Spectacle Dependence_Near_post	CYL	-0.0578843	-0.825459	0.70969	0.882495
1954	Spectacle Dependence_Near_post	Corneal Astigmatism	-1.32974	-2.43091	-0.228556	0.0179422	*
1955	Spectacle Dependence_Near_post	Axial Length	0.00584145	-0.181266	0.192948	0.951207
1956	Spectacle Dependence_Near_post	WF_4_post_C_Astigmatism	0.967772	-0.393746	2.32929	0.163567
1957	Spectacle Dependence_Near_post	WF_4_post_C_TotalHOA	27.1286	-24.2408	78.4979	0.300626
1958	Spectacle Dependence_Near_post	WF_4_post_C_Third	-26.2397	-80.2644	27.785	0.341113
1959	Spectacle Dependence_Near_post	WF_4_post_C_Fourth	-2.04207	-41.3245	37.2403	0.918844
1960	Spectacle Dependence_Near_post	WF_4_post_C_Trefoil	1.92344	-26.1926	30.0394	0.893335
1961	Spectacle Dependence_Near_post	WF_4_post_C_Coma	5.41372	-17.7344	28.5618	0.646671
1962	Spectacle Dependence_Near_post	WF_4_post_C_Tetrafoil	0.469755	-23.1721	24.1116	0.968935
1963	Spectacle Dependence_Near_post	WF_4_post_C_2ndAstig	14.8391	-8.45917	38.1375	0.211899
1964	Spectacle Dependence_Near_post	WF_4_post_C_Spherical	-1.82491	-16.454	12.8042	0.806843
1965	Spectacle Dependence_Near_post	WF_6_post_C_Astigmatism	-1.61304	-3.55099	0.324905	0.102806
1966	Spectacle Dependence_Near_post	WF_6_post_C_TotalHOA	-14.3219	-25.14	-3.50387	0.0094639	*
1967	Spectacle Dependence_Near_post	WF_6_post_C_Third	1.6055	-17.1705	20.3815	0.866901
1968	Spectacle Dependence_Near_post	WF_6_post_C_Fourth	33.0753	11.6224	54.5282	0.00251233	*
1969	Spectacle Dependence_Near_post	WF_6_post_C_Trefoil	11.2504	-2.68905	25.1899	0.113673
1970	Spectacle Dependence_Near_post	WF_6_post_C_Coma	7.55685	-5.00205	20.1158	0.238256
1971	Spectacle Dependence_Near_post	WF_6_post_C_Tetrafoil	-8.9101	-18.7628	0.942645	0.0763149
1972	Spectacle Dependence_Near_post	WF_6_post_C_2ndAstig	-3.54526	-12.655	5.56449	0.445596
1973	Spectacle Dependence_Near_post	WF_6_post_C_Spherical	-18.4531	-31.0795	-5.82667	0.00417699	*
1974	Spectacle Dependence_Near_post	Pupil Diameter_post	-0.304368	-0.840239	0.231503	0.265599
* p<0.05, **p<0.00068

## Sheet: Supplemental Table S2(B)
Supplemental Table S2 (B)
	Before adjusting		After adjusting
Response	ZMB00	ZXR00V	ZMB00	ZXR00V	Coefficients (95%CI)	P value (Wald test)
UDVA_post	-0.04±0.14	-0.01±0.17	-0.04±0.07	-0.01±0.08	0.01(-0.02,0.04)	0.512826
CDVA_post	-0.14±0.07	-0.12±0.13	-0.14±0.04	-0.14±0.04	-0.01(-0.02,0.01)	0.507358
UIVA_post	0.22±0.18	0.16±0.14	0.20±0.13	0.15±0.10	-0.06(-0.11,-0.01)	0.0237972	*
CIVA_post	0.04±0.09	0.04±0.11	0.03±0.07	0.04±0.09	0.01(-0.02,0.04)	0.487041
UNVA_post	0.12±0.14	0.38±0.22	0.09±0.10	0.38±0.17	0.31(0.26,0.35)	6.13812e-32	*	*
CNVA_post	0.04±0.08	0.16±0.22	0.02±0.06	0.18±0.20	0.15(0.11,0.19)	1.92287e-12	*	*
WF_4_post_O_Astigmatism	-0.83±0.93	-1.39±7.54	-0.92±0.35	-0.79±0.33	-0.01(-0.10,0.08)	0.776418
WF_4_post_O_TotalHOA	0.19±0.19	0.25±0.48	0.17±0.05	0.17±0.05	0.00(-0.02,0.02)	0.821989
WF_4_post_O_Third	0.17±0.18	0.22±0.47	0.15±0.05	0.16±0.05	0.01(-0.01,0.02)	0.535424
WF_4_post_O_Fourth	0.09±0.08	0.11±0.11	0.07±0.02	0.07±0.03	-0.00(-0.01,0.00)	0.345493
WF_4_post_O_Trefoil	0.12±0.11	0.15±0.29	0.11±0.05	0.11±0.04	0.00(-0.01,0.02)	0.524969
WF_4_post_O_Coma	0.10±0.15	0.15±0.38	0.09±0.03	0.10±0.04	0.00(-0.01,0.02)	0.511693
WF_4_post_O_Tetrafoil	0.06±0.05	0.07±0.08	0.05±0.02	0.05±0.02	-0.00(-0.01,0.00)	0.18763
WF_4_post_O_2ndAstig	0.04±0.04	0.06±0.07	0.04±0.01	0.03±0.02	-0.00(-0.01,0.01)	0.737268
WF_4_post_O_Spherical	0.02±0.06	0.03±0.07	0.01±0.03	0.01±0.03	0.00(-0.01,0.01)	0.525172
WF_4_post_I_Astigmatism	-0.61±0.87	-1.22±7.67	-0.57±0.14	-0.60±0.15	-0.06(-0.14,0.01)	0.0954834
WF_4_post_I_TotalHOA	0.16±0.20	0.21±0.48	0.14±0.09	0.13±0.07	-0.01(-0.02,0.01)	0.321837
WF_4_post_I_Third	0.12±0.18	0.17±0.47	0.11±0.08	0.10±0.06	-0.01(-0.02,0.01)	0.263777
WF_4_post_I_Fourth	0.09±0.08	0.10±0.11	0.08±0.04	0.07±0.04	-0.00(-0.01,0.01)	0.642081
WF_4_post_I_Trefoil	0.08±0.11	0.11±0.29	0.07±0.05	0.06±0.05	-0.01(-0.02,0.00)	0.228982
WF_4_post_I_Coma	0.09±0.15	0.12±0.37	0.08±0.06	0.07±0.04	-0.01(-0.02,0.01)	0.394452
WF_4_post_I_Tetrafoil	0.05±0.06	0.06±0.08	0.04±0.03	0.04±0.03	-0.00(-0.01,0.01)	0.644173
WF_4_post_I_2ndAstig	0.04±0.04	0.05±0.07	0.03±0.02	0.03±0.02	-0.00(-0.01,0.01)	0.840008
WF_4_post_I_Spherical	-0.03±0.07	-0.01±0.06	-0.04±0.04	-0.02±0.03	0.00(-0.01,0.01)	0.525161
WF_6_post_O_Astigmatism	-1.25±1.50	-1.28±1.08	-1.25±0.66	-1.31±0.56	0.09(-0.18,0.36)	0.524757
WF_6_post_O_TotalHOA	1.33±1.38	1.36±1.16	1.19±0.77	1.34±0.73	-0.08(-0.33,0.16)	0.501578
WF_6_post_O_Third	0.73±0.80	0.78±0.78	0.68±0.36	0.75±0.33	-0.03(-0.18,0.12)	0.67107
WF_6_post_O_Fourth	0.94±1.11	0.94±0.86	0.82±0.68	0.95±0.64	-0.08(-0.27,0.12)	0.446938
WF_6_post_O_Trefoil	0.49±0.52	0.51±0.45	0.47±0.26	0.49±0.23	-0.00(-0.10,0.10)	0.969469
WF_6_post_O_Coma	0.49±0.66	0.54±0.69	0.44±0.24	0.51±0.25	-0.04(-0.17,0.09)	0.535737
WF_6_post_O_Tetrafoil	0.50±0.62	0.50±0.51	0.44±0.37	0.52±0.35	-0.02(-0.15,0.11)	0.770856
WF_6_post_O_2ndAstig	0.46±0.62	0.49±0.52	0.41±0.35	0.49±0.32	-0.02(-0.13,0.10)	0.7743
WF_6_post_O_Spherical	0.48±0.80	0.45±0.64	0.39±0.43	0.43±0.41	-0.07(-0.22,0.09)	0.386117
WF_6_post_I_Astigmatism	-1.04±1.53	-1.14±1.22	-0.94±0.70	-1.14±0.86	0.05(-0.21,0.31)	0.704322
WF_6_post_I_TotalHOA	1.22±1.42	1.28±1.38	1.06±0.77	1.28±1.06	-0.09(-0.34,0.16)	0.466679
WF_6_post_I_Third	0.63±0.85	0.71±0.95	0.57±0.40	0.68±0.65	-0.06(-0.21,0.09)	0.434642
WF_6_post_I_Fourth	0.87±1.09	0.87±0.90	0.74±0.61	0.89±0.69	-0.07(-0.27,0.13)	0.48433
WF_6_post_I_Trefoil	0.38±0.54	0.42±0.58	0.35±0.29	0.41±0.48	-0.05(-0.14,0.05)	0.35626
WF_6_post_I_Coma	0.47±0.68	0.52±0.78	0.41±0.28	0.50±0.44	-0.05(-0.18,0.08)	0.453596
WF_6_post_I_Tetrafoil	0.47±0.64	0.47±0.56	0.40±0.38	0.49±0.40	-0.03(-0.15,0.10)	0.688412
WF_6_post_I_2ndAstig	0.45±0.65	0.49±0.60	0.39±0.36	0.50±0.45	-0.01(-0.13,0.10)	0.814208
WF_6_post_I_Spherical	0.21±0.81	0.18±0.64	0.11±0.41	0.16±0.41	-0.07(-0.22,0.09)	0.386118
C_6.3_post	0.03±0.02	0.02±0.01	0.03±0.01	0.02±0.01	-0.00(-0.01,0.00)	0.136593
C_4.0_post	0.04±0.02	0.03±0.02	0.04±0.01	0.03±0.01	-0.01(-0.02,-0.01)	4.00391e-05	*	*
C_2.5_post	0.05±0.03	0.04±0.02	0.06±0.02	0.04±0.02	-0.02(-0.03,-0.01)	7.83314e-06	*	*
C_1.6_post	0.09±0.05	0.07±0.05	0.10±0.03	0.07±0.04	-0.04(-0.05,-0.02)	3.24272e-06	*	*
C_1.0_post	0.18±0.09	0.14±0.11	0.20±0.07	0.15±0.09	-0.07(-0.10,-0.04)	1.10345e-05	*	*
C_0.7_post	0.36±0.12	0.30±0.14	0.39±0.09	0.30±0.11	-0.10(-0.14,-0.06)	4.37222e-07	*	*
G_6.3_post	0.03±0.03	0.03±0.01	0.04±0.03	0.02±0.01	-0.01(-0.02,-0.00)	0.0138763	*
G_4.0_post	0.05±0.03	0.03±0.02	0.06±0.03	0.03±0.02	-0.02(-0.03,-0.01)	1.01626e-05	*	*
G_2.5_post	0.07±0.05	0.05±0.03	0.08±0.04	0.04±0.02	-0.03(-0.05,-0.02)	9.385e-06	*	*
G_1.6_post	0.12±0.08	0.08±0.06	0.14±0.07	0.08±0.05	-0.05(-0.08,-0.03)	7.63909e-06	*	*
G_1.0_post	0.22±0.12	0.16±0.11	0.27±0.10	0.15±0.08	-0.12(-0.16,-0.08)	2.01196e-10	*	*
G_0.7_post	0.39±0.12	0.34±0.13	0.42±0.08	0.33±0.10	-0.10(-0.13,-0.07)	2.0285e-08	*	*
General_Health_post	63.86±15.77	64.81±16.72	64.40±3.86	64.47±4.94	0.21(-4.57,4.99)	0.931366
General_Vision_post	79.39±12.36	81.21±10.42	80.37±3.15	82.93±2.66	4.12(0.85,7.39)	0.0134514	*
Ocular_Pain_post	86.69±15.63	87.57±14.65	87.83±5.30	87.14±5.72	-0.35(-4.75,4.06)	0.876985
Role_Limitation_post	93.60±12.54	95.58±8.19	94.24±2.68	95.67±2.49	1.90(-0.84,4.64)	0.174306
Mental_Health_post	91.23±14.03	91.94±12.32	91.18±5.03	92.47±4.60	3.00(-0.61,6.61)	0.103879
Social_Function_post	96.16±7.52	95.59±7.87	96.10±2.44	96.65±2.72	1.09(-0.99,3.16)	0.304136
Dependence_post	97.46±8.61	97.53±6.37	97.17±1.66	98.13±1.67	1.36(-0.49,3.21)	0.149856
Near_Vision_post	89.45±11.69	88.58±10.87	90.51±3.38	90.34±3.49	-0.57(-3.67,2.52)	0.715826
Driving_General_post	82.95±16.29	84.24±14.97	81.46±6.17	83.78±6.48	4.89(-0.11,9.89)	0.0554692
Distance_Vision_post	92.53±9.57	93.05±9.01	93.05±2.76	93.64±3.74	0.76(-1.71,3.22)	0.546043
25-item_post	88.61±8.26	89.18±7.38	88.78±2.53	89.79±2.70	1.49(-0.75,3.73)	0.191884
Peripheral_Vision_post	147/384	32/71	33/60	20/29	0.06(-0.63,0.75)	0.866982
Color_Vision_post	68/462	8/95	60/33	9/40	1.35(-0.33,3.04)	0.115461
Driving_Daytime_post	62/347	16/73	36/31	13/31	0.32(-0.62,1.26)	0.502681
Driving_Nighttime_post	305/103	57/28	43/24	18/25	0.54(-0.32,1.41)	0.217479
Driving_Adverse_Conditions_post	224/185	47/42	3/65	5/40	0.53(-0.21,1.27)	0.159942
Spectacle Dependence_Distance_post	496/7/20	88/5/7	88/0/2	44/0/3	0.83(-0.28,1.94)	0.144301
Spectacle Dependence_Intermediate_post	500/8/16	92/3/5	86/0/4	46/0/1	-0.19(-1.63,1.24)	0.792016
Spectacle Dependence_Near_post	444/56/25	46/29/25	83/7/1	19/7/21	3.27(2.40,4.13)	1.06026e-13	*	*
* p<0.05, **p<0.00068
