# Supplementary material for: Comparison of visual performance between bifocal and extended-depth-of-focus intraocular lenses
Source: PLoS One. 2023 Jul 13;18(7):e0288602. doi: 10.1371/journal.pone.0288602 (PMC10343039; doi:10.1371/journal.pone.0288602)
Supplement: S3 Table — Pearson’s correlation coefficients (A) and p values from the correlation analysis conducted with the two-sided t test (B) for all possible combinations of postoperative parameters, which were adjusted by multiple regression with the explanatory variables in S1B Table, in the bifocal (ZMB00) group. The sample size for calculating the correlation coefficients is shown in (C). (XLSX) [file pone.0288602.s003.xlsx]

## Sheet: Supplemetal Table 3(A)
Supplemental Table 3(A) Correlation coefficients for ZMB00
	UDVA_post	CDVA_post	UIVA_post	CIVA_post	UNVA_post	CNVA_post	WF_4_post_O_Astigmatism	WF_4_post_O_TotalHOA	WF_4_post_O_Third	WF_4_post_O_Fourth	WF_4_post_O_Trefoil	WF_4_post_O_Coma	WF_4_post_O_Tetrafoil	WF_4_post_O_2ndAstig	WF_4_post_O_Spherical	WF_4_post_I_Astigmatism	WF_4_post_I_TotalHOA	WF_4_post_I_Third	WF_4_post_I_Fourth	WF_4_post_I_Trefoil	WF_4_post_I_Coma	WF_4_post_I_Tetrafoil	WF_4_post_I_2ndAstig	WF_4_post_I_Spherical	WF_6_post_O_Astigmatism	WF_6_post_O_TotalHOA	WF_6_post_O_Third	WF_6_post_O_Fourth	WF_6_post_O_Trefoil	WF_6_post_O_Coma	WF_6_post_O_Tetrafoil	WF_6_post_O_2ndAstig	WF_6_post_O_Spherical	WF_6_post_I_Astigmatism	WF_6_post_I_TotalHOA	WF_6_post_I_Third	WF_6_post_I_Fourth	WF_6_post_I_Trefoil	WF_6_post_I_Coma	WF_6_post_I_Tetrafoil	WF_6_post_I_2ndAstig	WF_6_post_I_Spherical	C_6.3_post	C_4.0_post	C_2.5_post	C_1.6_post	C_1.0_post	C_0.7_post	G_6.3_post
UDVA_post	1	0.67088	0.310745	0.201249	0.488326	0.405092	-0.382104	0.105383	0.0903112	0.154759	0.0204989	0.221541	0.0422409	0.13358	0.14767	0.0664745	0.178366	0.194397	0.100739	0.202036	0.176404	0.0579978	0.0942924	-0.0131045	-0.193695	0.027979	0.0373337	0.0137225	0.0199616	0.0794884	-0.0353644	0.0468255	0.0400319	-0.111036	0.0797579	0.107216	0.0392861	0.120563	0.0961562	0.0273783	0.0773148	0.0123543	0.190751	0.290866	0.32096	0.347975	0.384499	0.29779	0.172393
CDVA_post	0.67088	1	0.380369	0.455877	0.496035	0.626476	-0.133455	0.33613	0.293606	0.374001	0.237906	0.261157	0.330173	0.305999	0.0252889	-0.0800151	0.332497	0.345143	0.219911	0.383471	0.280914	0.287187	0.312461	0.172701	-0.147009	0.158742	0.232858	0.106257	0.216806	0.220572	0.0501492	0.159476	0.112413	-0.176653	0.168771	0.209748	0.114853	0.223031	0.173331	0.0813112	0.148115	0.163805	0.214274	0.317262	0.303066	0.416036	0.410185	0.338308	0.124891
UIVA_post	0.310745	0.380369	1	0.302189	0.291252	0.260339	-0.0396674	0.155722	0.110659	0.18911	0.102416	0.073282	0.170021	0.133905	0.0867604	0.0239619	0.246211	0.256319	0.159751	0.268381	0.240144	0.189255	0.144723	0.0505299	-0.10342	0.0549409	0.0992693	0.0317612	0.069281	0.101254	0.0415457	0.0449126	0.0163143	-0.0798163	0.0986542	0.145155	0.0451813	0.141499	0.122623	0.0696475	0.0481683	0.0261163	0.178138	0.159054	0.105232	0.201197	0.170546	0.106359	0.0568123
CIVA_post	0.201249	0.455877	0.302189	1	0.413385	0.684717	-8.30421e-05	0.173484	0.145788	0.217704	0.172985	-0.00107025	0.20811	0.184083	-0.0105028	-0.123887	0.114628	0.106738	0.111661	0.136347	0.064172	0.134953	0.166451	0.0496605	-0.0780047	0.116465	0.186817	0.0762198	0.185042	0.134643	0.11088	0.117118	0.0152587	-0.096381	0.121393	0.165324	0.0768491	0.159343	0.152237	0.122746	0.105266	0.0292236	0.0686638	0.0628996	-0.00998526	0.0675361	0.066889	-0.00362086	-0.0232506
UNVA_post	0.488326	0.496035	0.291252	0.413385	1	0.600175	-0.160967	0.19434	0.166622	0.235225	0.143285	0.162101	0.151527	0.236307	0.0987402	0.0214128	0.133268	0.123089	0.107504	0.148351	0.0870851	0.115027	0.122813	-0.0507067	-0.022956	0.000786696	0.0663537	-0.0376628	0.110917	0.0228543	-0.0148079	0.00126197	-0.0493575	0.00272234	0.0173372	0.0781365	-0.0385811	0.113874	0.0455313	0.0134144	0.0013047	-0.0668949	0.248954	0.201631	0.204746	0.230518	0.19598	0.110386	0.189954
CNVA_post	0.405092	0.626476	0.260339	0.684717	0.600175	1	-0.0153536	0.157624	0.132604	0.224758	0.103241	0.151745	0.195196	0.216775	-0.0202689	-0.0811917	0.169178	0.161947	0.137277	0.188337	0.116056	0.164987	0.191999	0.0377558	-0.0264976	0.0584805	0.116234	0.0197408	0.115389	0.109775	0.030096	0.068483	-0.00915962	-0.0536114	0.0794363	0.126331	0.0254387	0.141347	0.106346	0.0627058	0.0623273	0.0121152	0.08308	0.144203	0.12496	0.218413	0.271057	0.0990774	0.0565886
WF_4_post_O_Astigmatism	-0.382104	-0.133455	-0.0396674	-8.30421e-05	-0.160967	-0.0153536	1	-0.0508457	-0.0326365	-0.128432	-0.0022348	-0.0552813	0.00637025	-0.136437	-0.14427	0.0445503	-0.00734863	0.00127195	-0.0254606	-0.0515613	0.0548946	-0.02513	-0.179736	-0.0874065	0.406681	-0.0683071	-0.0327282	-0.0797817	-0.088352	0.030963	-0.0482871	-0.0882326	-0.0599687	0.0958292	-0.0620992	-0.0338216	-0.0815121	-0.0860772	0.021281	-0.0544902	-0.10075	-0.0239887	0.000667057	-0.0387435	-0.0788339	-0.0735366	-0.0941826	-0.209675	-0.00116377
WF_4_post_O_TotalHOA	0.105383	0.33613	0.155722	0.173484	0.19434	0.157624	-0.0508457	1	0.981918	0.612682	0.895052	0.556398	0.618755	0.452783	0.23284	-0.230276	0.413715	0.401554	0.407206	0.518354	0.287817	0.487178	0.47035	0.182281	-0.382977	0.542628	0.725935	0.426721	0.779287	0.564976	0.467014	0.429199	0.317362	-0.450258	0.495886	0.562152	0.43536	0.540606	0.530149	0.455162	0.416991	0.295849	0.173121	0.156258	0.0562531	0.0979744	0.0864653	0.11007	0.202924
WF_4_post_O_Third	0.0903112	0.293606	0.110659	0.145788	0.166622	0.132604	-0.0326365	0.981918	1	0.46182	0.914603	0.561617	0.501989	0.33204	0.169581	-0.223044	0.357699	0.354987	0.329755	0.457039	0.257101	0.394134	0.365267	0.125819	-0.310797	0.464414	0.668457	0.343777	0.724204	0.504784	0.394198	0.346127	0.242666	-0.366851	0.415995	0.493141	0.354304	0.464529	0.470763	0.384158	0.337901	0.220735	0.176176	0.170008	0.0684563	0.0947104	0.0759929	0.100501	0.22568
WF_4_post_O_Fourth	0.154759	0.374001	0.18911	0.217704	0.235225	0.224758	-0.128432	0.612682	0.46182	1	0.379199	0.346375	0.850115	0.773538	0.437266	-0.0974374	0.439802	0.389681	0.532176	0.519564	0.2575	0.650276	0.714374	0.356352	-0.55645	0.661764	0.659343	0.620226	0.679113	0.582476	0.584865	0.636062	0.543709	-0.636073	0.640101	0.618974	0.613581	0.641605	0.559455	0.578762	0.609177	0.524933	0.0480939	0.00355088	-0.0515554	0.0383491	0.106803	0.114641	-0.0225635
WF_4_post_O_Trefoil	0.0204989	0.237906	0.102416	0.172985	0.143285	0.103241	-0.0022348	0.895052	0.914603	0.379199	1	0.206535	0.444749	0.234353	0.115034	-0.251028	0.280986	0.276788	0.249872	0.426044	0.146509	0.299487	0.301472	0.117407	-0.257366	0.403478	0.623705	0.282073	0.722739	0.395347	0.360708	0.285088	0.161749	-0.307598	0.343494	0.414228	0.299044	0.392705	0.381784	0.350959	0.292779	0.173856	0.188098	0.19825	0.0808989	0.118475	0.0301463	0.0397502	0.265231
WF_4_post_O_Coma	0.221541	0.261157	0.073282	-0.00107025	0.162101	0.151745	-0.0552813	0.556398	0.561617	0.346375	0.206535	1	0.298256	0.3496	0.176073	0.00334271	0.273796	0.279594	0.23881	0.256942	0.289984	0.311754	0.262177	0.0982107	-0.200406	0.291343	0.345033	0.240225	0.285472	0.420332	0.201981	0.238786	0.247498	-0.260256	0.304272	0.352947	0.240793	0.331279	0.360667	0.219683	0.219577	0.183637	0.0477292	0.059619	0.0190621	0.0209982	0.149693	0.182496	0.0752047
WF_4_post_O_Tetrafoil	0.0422409	0.330173	0.170021	0.20811	0.151527	0.195196	0.00637025	0.618755	0.501989	0.850115	0.444749	0.298256	1	0.447955	0.0888149	-0.136772	0.450212	0.392843	0.548514	0.484631	0.285907	0.734252	0.537964	0.241694	-0.381444	0.517157	0.556564	0.452419	0.638844	0.424881	0.514952	0.473769	0.291961	-0.452087	0.481699	0.457923	0.451803	0.518068	0.370517	0.466915	0.439916	0.304021	0.0408945	0.0407673	0.00284099	0.0762584	0.0745689	0.0799717	0.0382175
WF_4_post_O_2ndAstig	0.13358	0.305999	0.133905	0.184083	0.236307	0.216775	-0.136437	0.452783	0.33204	0.773538	0.234353	0.3496	0.447955	1	0.287864	-0.0688416	0.170152	0.140309	0.276171	0.317819	-0.0180436	0.29491	0.718798	0.366093	-0.41296	0.483872	0.457284	0.470352	0.432282	0.452049	0.413893	0.466795	0.433126	-0.484005	0.473815	0.448405	0.474227	0.438999	0.437771	0.442199	0.443768	0.410165	0.0994807	-0.00686878	-0.0627634	-0.083796	0.0720551	0.062984	-0.00893693
WF_4_post_O_Spherical	0.14767	0.0252889	0.0867604	-0.0105028	0.0987402	-0.0202689	-0.14427	0.23284	0.169581	0.437266	0.115034	0.176073	0.0888149	0.287864	1	0.231776	0.22137	0.228684	0.174411	0.216982	0.241366	0.217493	0.200947	0.18123	-0.600647	0.609175	0.545889	0.6214	0.455184	0.584084	0.48967	0.611469	0.717909	-0.626978	0.611578	0.610959	0.586674	0.534057	0.641748	0.548913	0.619971	0.598574	0.026922	0.0114785	-0.0607756	0.0700952	0.109885	0.110107	-0.100751
WF_4_post_I_Astigmatism	0.0664745	-0.0800151	0.0239619	-0.123887	0.0214128	-0.0811917	0.0445503	-0.230276	-0.223044	-0.0974374	-0.251028	0.00334271	-0.136772	-0.0688416	0.231776	1	-0.479034	-0.466456	-0.428088	-0.475173	-0.385724	-0.416492	-0.482598	-0.158273	-0.0422103	-0.0989599	-0.204764	-0.0421018	-0.216454	-0.145934	-0.0708814	-0.0386366	0.021152	0.0205853	-0.0807642	-0.131768	-0.0339997	-0.151304	-0.0790711	-0.0100629	-0.0314137	-0.0950358	-0.0228684	0.0203085	-0.0262832	-0.0781982	-0.0399231	-0.0180943	-0.207089
WF_4_post_I_TotalHOA	0.178366	0.332497	0.246211	0.114628	0.133268	0.169178	-0.00734863	0.413715	0.357699	0.439802	0.280986	0.273796	0.450212	0.170152	0.22137	-0.479034	1	0.991333	0.854948	0.947797	0.942754	0.84606	0.598861	0.0124145	-0.187999	0.266241	0.351469	0.201971	0.298938	0.367489	0.182242	0.200297	0.178592	-0.238157	0.297595	0.374569	0.188628	0.375567	0.314951	0.166468	0.189169	0.201222	0.0798812	0.0879352	0.0622407	0.274493	0.209515	0.152683	0.0980311
WF_4_post_I_Third	0.194397	0.345143	0.256319	0.106738	0.123089	0.161947	0.00127195	0.401554	0.354987	0.389681	0.276788	0.279594	0.392843	0.140309	0.228684	-0.466456	0.991333	1	0.790618	0.943025	0.963105	0.812295	0.554935	0.0641549	-0.191245	0.274869	0.363509	0.20907	0.293655	0.393981	0.186936	0.211097	0.185703	-0.249136	0.308217	0.388995	0.195227	0.385389	0.329473	0.176076	0.201996	0.217263	0.0979107	0.107535	0.0693698	0.281782	0.224159	0.156864	0.097106
WF_4_post_I_Fourth	0.100739	0.219911	0.159751	0.111661	0.107504	0.137277	-0.0254606	0.407206	0.329755	0.532176	0.249872	0.23881	0.548514	0.276171	0.174411	-0.428088	0.854948	0.790618	1	0.799826	0.710963	0.839163	0.693315	-0.174267	-0.193962	0.242266	0.275869	0.206424	0.271264	0.271652	0.184358	0.163743	0.197335	-0.219587	0.260671	0.287357	0.203477	0.284657	0.262419	0.159981	0.150372	0.175473	0.0564411	0.0628541	0.0627204	0.211637	0.156931	0.143905	0.0743486
WF_4_post_I_Trefoil	0.202036	0.383471	0.268381	0.136347	0.148351	0.188337	-0.0515613	0.518354	0.457039	0.519564	0.426044	0.256942	0.484631	0.317819	0.216982	-0.475173	0.947797	0.943025	0.799826	1	0.825059	0.799723	0.718781	0.149063	-0.286158	0.3493	0.438061	0.280104	0.392422	0.43499	0.261653	0.264351	0.228202	-0.330556	0.37578	0.442893	0.281688	0.440059	0.383302	0.250896	0.264722	0.272249	0.111447	0.106919	0.0646127	0.271346	0.217567	0.167346	0.121077
WF_4_post_I_Coma	0.176404	0.280914	0.240144	0.064172	0.0870851	0.116056	0.0548946	0.287817	0.257101	0.2575	0.146509	0.289984	0.285907	-0.0180436	0.241366	-0.385724	0.942754	0.963105	0.710963	0.825059	1	0.744788	0.35972	-0.00723408	-0.107814	0.197589	0.277434	0.142196	0.188949	0.337934	0.113504	0.154649	0.145688	-0.176559	0.239499	0.324068	0.122514	0.317806	0.271249	0.107552	0.143326	0.163543	0.0800216	0.0907688	0.0570657	0.2628	0.208031	0.136579	0.0650912
WF_4_post_I_Tetrafoil	0.0579978	0.287187	0.189255	0.134953	0.115027	0.164987	-0.02513	0.487178	0.394134	0.650276	0.299487	0.311754	0.734252	0.29491	0.217493	-0.416492	0.84606	0.812295	0.839163	0.799723	0.744788	1	0.663296	0.226522	-0.409017	0.516564	0.529441	0.465354	0.525821	0.504297	0.48496	0.463508	0.357049	-0.451843	0.505384	0.505735	0.438213	0.545555	0.417988	0.436576	0.424405	0.38595	0.0961141	0.0784643	0.0602155	0.196973	0.165941	0.129342	0.0743117
WF_4_post_I_2ndAstig	0.0942924	0.312461	0.144723	0.166451	0.122813	0.191999	-0.179736	0.47035	0.365267	0.714374	0.301472	0.262177	0.537964	0.718798	0.200947	-0.482598	0.598861	0.554935	0.693315	0.718781	0.35972	0.663296	1	0.365414	-0.441787	0.502876	0.487285	0.473328	0.462902	0.47454	0.40873	0.433332	0.445385	-0.477436	0.503964	0.485796	0.478028	0.489796	0.446283	0.393379	0.423075	0.465741	0.0775455	0.0382648	0.0224278	0.0914678	0.163497	0.1573	0.0350055
WF_4_post_I_Spherical	-0.0131045	0.172701	0.0505299	0.0496605	-0.0507067	0.0377558	-0.0874065	0.182281	0.125819	0.356352	0.117407	0.0982107	0.241694	0.366093	0.18123	-0.158273	0.0124145	0.0641549	-0.174267	0.149063	-0.00723408	0.226522	0.365414	1	-0.563583	0.663253	0.572106	0.662409	0.533048	0.563864	0.628017	0.699919	0.557404	-0.637925	0.634393	0.553458	0.647252	0.616899	0.453577	0.611065	0.674858	0.652758	0.0867812	-0.00238545	-0.0425712	-0.115097	0.0064406	-0.017992	-0.0522964
WF_6_post_O_Astigmatism	-0.193695	-0.147009	-0.10342	-0.0780047	-0.022956	-0.0264976	0.406681	-0.382977	-0.310797	-0.55645	-0.257366	-0.200406	-0.381444	-0.41296	-0.600647	-0.0422103	-0.187999	-0.191245	-0.193962	-0.286158	-0.107814	-0.409017	-0.441787	-0.563583	1	-0.862811	-0.723504	-0.883711	-0.666505	-0.742053	-0.823519	-0.870836	-0.75068	0.893838	-0.841005	-0.737368	-0.876332	-0.722837	-0.718665	-0.825402	-0.859603	-0.716526	-0.108489	0.00358081	0.0484501	0.0180549	-0.0220164	-0.0812464	0.0746927
WF_6_post_O_TotalHOA	0.027979	0.158742	0.0549409	0.116465	0.000786696	0.0584805	-0.0683071	0.542628	0.464414	0.661764	0.403478	0.291343	0.517157	0.483872	0.609175	-0.0989599	0.266241	0.274869	0.242266	0.3493	0.197589	0.516564	0.502876	0.663253	-0.862811	1	0.925432	0.980991	0.861404	0.919762	0.944879	0.974737	0.852656	-0.950928	0.95955	0.883053	0.963206	0.855874	0.860878	0.944607	0.956477	0.835688	0.14154	0.0227306	-0.0621348	-0.0312956	0.0364172	0.0468388	-0.0311484
WF_6_post_O_Third	0.0373337	0.232858	0.0992693	0.186817	0.0663537	0.116234	-0.0327282	0.725935	0.668457	0.659343	0.623705	0.345033	0.556564	0.457284	0.545889	-0.204764	0.351469	0.363509	0.275869	0.438061	0.277434	0.529441	0.487285	0.572106	-0.723504	0.925432	1	0.841032	0.950149	0.91646	0.84007	0.873423	0.721039	-0.828173	0.877232	0.894862	0.820668	0.852802	0.86436	0.847832	0.853109	0.71083	0.155655	0.0588344	-0.0481813	0.0152472	0.0593724	0.0807492	0.054414
WF_6_post_O_Fourth	0.0137225	0.106257	0.0317612	0.0762198	-0.0376628	0.0197408	-0.0797817	0.426721	0.343777	0.620226	0.282073	0.240225	0.452419	0.470352	0.6214	-0.0421018	0.201971	0.20907	0.206424	0.280104	0.142196	0.465354	0.473328	0.662409	-0.883711	0.980991	0.841032	1	0.770507	0.868568	0.942707	0.971151	0.878968	-0.958175	0.942888	0.825433	0.982544	0.802259	0.810926	0.938325	0.953186	0.860927	0.138807	-0.0020918	-0.0692665	-0.0531103	0.021803	0.0260377	-0.0740488
WF_6_post_O_Trefoil	0.0199616	0.216806	0.069281	0.185042	0.110917	0.115389	-0.088352	0.779287	0.724204	0.679113	0.722739	0.285472	0.638844	0.432282	0.455184	-0.216454	0.298938	0.293655	0.271264	0.392422	0.188949	0.525821	0.462902	0.533048	-0.666505	0.861404	0.950149	0.770507	1	0.77151	0.819199	0.812583	0.614188	-0.756461	0.800708	0.80733	0.753006	0.821166	0.734928	0.813837	0.794432	0.594089	0.161036	0.0921613	-0.00878521	0.00439441	0.0132978	0.0337792	0.0937637
WF_6_post_O_Coma	0.0794884	0.220572	0.101254	0.134643	0.0228543	0.109775	0.030963	0.564976	0.504784	0.582476	0.395347	0.420332	0.424881	0.452049	0.584084	-0.145934	0.367489	0.393981	0.271652	0.43499	0.337934	0.504297	0.47454	0.563864	-0.742053	0.919762	0.91646	0.868568	0.77151	1	0.816022	0.865565	0.782283	-0.854545	0.891891	0.882212	0.85141	0.797783	0.906155	0.834528	0.846964	0.781796	0.150457	0.0481823	-0.0583408	0.0289983	0.114083	0.120574	0.00698919
WF_6_post_O_Tetrafoil	-0.0353644	0.0501492	0.0415457	0.11088	-0.0148079	0.030096	-0.0482871	0.467014	0.394198	0.584865	0.360708	0.201981	0.514952	0.413893	0.48967	-0.0708814	0.182242	0.186936	0.184358	0.261653	0.113504	0.48496	0.40873	0.628017	-0.823519	0.944879	0.84007	0.942707	0.819199	0.816022	1	0.932531	0.701463	-0.893017	0.902622	0.795263	0.927961	0.801804	0.757572	0.977024	0.91063	0.686637	0.174506	0.0120478	-0.0520512	-0.0695456	-0.020295	-0.0237522	-0.0392423
WF_6_post_O_2ndAstig	0.0468255	0.159476	0.0449126	0.117118	0.00126197	0.068483	-0.0882326	0.429199	0.346127	0.636062	0.285088	0.238786	0.473769	0.466795	0.611469	-0.0386366	0.200297	0.211097	0.163743	0.264351	0.154649	0.463508	0.433332	0.699919	-0.870836	0.974737	0.873423	0.971151	0.812583	0.865565	0.932531	1	0.826928	-0.949246	0.940061	0.851828	0.949199	0.845523	0.814261	0.935416	0.97251	0.814506	0.131382	-0.0200299	-0.0924124	-0.0802863	-0.00925651	0.00304255	-0.0729672
WF_6_post_O_Spherical	0.0400319	0.112413	0.0163143	0.0152587	-0.0493575	-0.00915962	-0.0599687	0.317362	0.242666	0.543709	0.161749	0.247498	0.291961	0.433126	0.717909	0.021152	0.178592	0.185703	0.197335	0.228202	0.145688	0.357049	0.445385	0.557404	-0.75068	0.852656	0.721039	0.878968	0.614188	0.782283	0.701463	0.826928	1	-0.844454	0.827445	0.743046	0.851407	0.684247	0.760131	0.732445	0.824521	0.947807	0.0421342	0.0111108	-0.0812993	-0.0165596	0.079885	0.0943587	-0.102935
WF_6_post_I_Astigmatism	-0.111036	-0.176653	-0.0798163	-0.096381	0.00272234	-0.0536114	0.0958292	-0.450258	-0.366851	-0.636073	-0.307598	-0.260256	-0.452087	-0.484005	-0.626978	0.0205853	-0.238157	-0.249136	-0.219587	-0.330556	-0.176559	-0.451843	-0.477436	-0.637925	0.893838	-0.950928	-0.828173	-0.958175	-0.756461	-0.854545	-0.893017	-0.949246	-0.844454	1	-0.969337	-0.884968	-0.97457	-0.865396	-0.867581	-0.923128	-0.973918	-0.802	-0.11692	-0.00115875	0.089632	0.0411465	-0.0205252	-0.0302998	0.0713437
WF_6_post_I_TotalHOA	0.0797579	0.168771	0.0986542	0.121393	0.0173372	0.0794363	-0.0620992	0.495886	0.415995	0.640101	0.343494	0.304272	0.481699	0.473815	0.611578	-0.0807642	0.297595	0.308217	0.260671	0.37578	0.239499	0.505384	0.503964	0.634393	-0.841005	0.95955	0.877232	0.942888	0.800708	0.891891	0.902622	0.940061	0.827445	-0.969337	1	0.95419	0.965675	0.934962	0.929699	0.9411	0.977229	0.768827	0.120186	0.00970619	-0.0756987	-0.0175848	0.0481578	0.0465418	-0.0456855
WF_6_post_I_Third	0.107216	0.209748	0.145155	0.165324	0.0781365	0.126331	-0.0338216	0.562152	0.493141	0.618974	0.414228	0.352947	0.457923	0.448405	0.610959	-0.131768	0.374569	0.388995	0.287357	0.442893	0.324068	0.505735	0.485796	0.553458	-0.737368	0.883053	0.894862	0.825433	0.80733	0.882212	0.795263	0.851828	0.743046	-0.884968	0.95419	1	0.853184	0.96874	0.972389	0.854649	0.906701	0.665824	0.0970039	0.00374125	-0.0840983	0.0214411	0.0705875	0.0757717	-0.00334706
WF_6_post_I_Fourth	0.0392861	0.114853	0.0451813	0.0768491	-0.0385811	0.0254387	-0.0815121	0.43536	0.354304	0.613581	0.299044	0.240793	0.451803	0.474227	0.586674	-0.0339997	0.188628	0.195227	0.203477	0.281688	0.122514	0.438213	0.478028	0.647252	-0.876332	0.963206	0.820668	0.982544	0.753006	0.85141	0.927961	0.949199	0.851407	-0.97457	0.965675	0.853184	1	0.833505	0.840377	0.945843	0.966904	0.817807	0.140482	0.0016841	-0.0741909	-0.0535764	0.01822	0.0168595	-0.0651565
WF_6_post_I_Trefoil	0.120563	0.223031	0.141499	0.159343	0.113874	0.141347	-0.0860772	0.540606	0.464529	0.641605	0.392705	0.331279	0.518068	0.438999	0.534057	-0.151304	0.375567	0.385389	0.284657	0.440059	0.317806	0.545555	0.489796	0.616899	-0.722837	0.855874	0.852802	0.802259	0.821166	0.797783	0.801804	0.845523	0.684247	-0.865396	0.934962	0.96874	0.833505	1	0.890455	0.851937	0.902111	0.612773	0.100274	0.000605905	-0.0668986	-6.36338e-05	0.0416136	0.0400314	-0.00841632
WF_6_post_I_Coma	0.0961562	0.173331	0.122623	0.152237	0.0455313	0.106346	0.021281	0.530149	0.470763	0.559455	0.381784	0.360667	0.370517	0.437771	0.641748	-0.0790711	0.314951	0.329473	0.262419	0.383302	0.271249	0.417988	0.446283	0.453577	-0.718665	0.860878	0.86436	0.810926	0.734928	0.906155	0.757572	0.814261	0.760131	-0.867581	0.929699	0.972389	0.840377	0.890455	1	0.824748	0.870618	0.671912	0.095728	0.0148471	-0.0853872	0.0324283	0.0892726	0.104491	-0.0104339
WF_6_post_I_Tetrafoil	0.0273783	0.0813112	0.0696475	0.122746	0.0134144	0.0627058	-0.0544902	0.455162	0.384158	0.578762	0.350959	0.219683	0.466915	0.442199	0.548913	-0.0100629	0.166468	0.176076	0.159981	0.250896	0.107552	0.436576	0.393379	0.611065	-0.825402	0.944607	0.847832	0.938325	0.813837	0.834528	0.977024	0.935416	0.732445	-0.923128	0.9411	0.854649	0.945843	0.851937	0.824748	1	0.946303	0.683391	0.168932	0.0352301	-0.0603109	-0.0599917	0.00652013	-0.0132315	-0.0353675
WF_6_post_I_2ndAstig	0.0773148	0.148115	0.0481683	0.105266	0.0013047	0.0623273	-0.10075	0.416991	0.337901	0.609177	0.292779	0.219577	0.439916	0.443768	0.619971	-0.0314137	0.189169	0.201996	0.150372	0.264722	0.143326	0.424405	0.423075	0.674858	-0.859603	0.956477	0.853109	0.953186	0.794432	0.846964	0.91063	0.97251	0.824521	-0.973918	0.977229	0.906701	0.966904	0.902111	0.870618	0.946303	1	0.779616	0.11714	-0.0116095	-0.0943528	-0.0600384	0.00622432	0.00359628	-0.0653834
WF_6_post_I_Spherical	0.0123543	0.163805	0.0261163	0.0292236	-0.0668949	0.0121152	-0.0239887	0.295849	0.220735	0.524933	0.173856	0.183637	0.304021	0.410165	0.598574	-0.0950358	0.201222	0.217263	0.175473	0.272249	0.163543	0.38595	0.465741	0.652758	-0.716526	0.835688	0.71083	0.860927	0.594089	0.781796	0.686637	0.814506	0.947807	-0.802	0.768827	0.665824	0.817807	0.612773	0.671912	0.683391	0.779616	1	0.0416929	-0.000702455	-0.0924994	-0.0114845	0.0757815	0.0897252	-0.0913698
C_6.3_post	0.190751	0.214274	0.178138	0.0686638	0.248954	0.08308	0.000667057	0.173121	0.176176	0.0480939	0.188098	0.0477292	0.0408945	0.0994807	0.026922	-0.0228684	0.0798812	0.0979107	0.0564411	0.111447	0.0800216	0.0961141	0.0775455	0.0867812	-0.108489	0.14154	0.155655	0.138807	0.161036	0.150457	0.174506	0.131382	0.0421342	-0.11692	0.120186	0.0970039	0.140482	0.100274	0.095728	0.168932	0.11714	0.0416929	1	0.643942	0.663917	0.508311	0.465581	0.366679	0.426679
C_4.0_post	0.290866	0.317262	0.159054	0.0628996	0.201631	0.144203	-0.0387435	0.156258	0.170008	0.00355088	0.19825	0.059619	0.0407673	-0.00686878	0.0114785	0.0203085	0.0879352	0.107535	0.0628541	0.106919	0.0907688	0.0784643	0.0382648	-0.00238545	0.00358081	0.0227306	0.0588344	-0.0020918	0.0921613	0.0481823	0.0120478	-0.0200299	0.0111108	-0.00115875	0.00970619	0.00374125	0.0016841	0.000605905	0.0148471	0.0352301	-0.0116095	-0.000702455	0.643942	1	0.791345	0.713632	0.623146	0.583241	0.518318
C_2.5_post	0.32096	0.303066	0.105232	-0.00998526	0.204746	0.12496	-0.0788339	0.0562531	0.0684563	-0.0515554	0.0808989	0.0190621	0.00284099	-0.0627634	-0.0607756	-0.0262832	0.0622407	0.0693698	0.0627204	0.0646127	0.0570657	0.0602155	0.0224278	-0.0425712	0.0484501	-0.0621348	-0.0481813	-0.0692665	-0.00878521	-0.0583408	-0.0520512	-0.0924124	-0.0812993	0.089632	-0.0756987	-0.0840983	-0.0741909	-0.0668986	-0.0853872	-0.0603109	-0.0943528	-0.0924994	0.663917	0.791345	1	0.796728	0.71526	0.628848	0.499519
C_1.6_post	0.347975	0.416036	0.201197	0.0675361	0.230518	0.218413	-0.0735366	0.0979744	0.0947104	0.0383491	0.118475	0.0209982	0.0762584	-0.083796	0.0700952	-0.0781982	0.274493	0.281782	0.211637	0.271346	0.2628	0.196973	0.0914678	-0.115097	0.0180549	-0.0312956	0.0152472	-0.0531103	0.00439441	0.0289983	-0.0695456	-0.0802863	-0.0165596	0.0411465	-0.0175848	0.0214411	-0.0535764	-6.36338e-05	0.0324283	-0.0599917	-0.0600384	-0.0114845	0.508311	0.713632	0.796728	1	0.82677	0.687086	0.487173
C_1.0_post	0.384499	0.410185	0.170546	0.066889	0.19598	0.271057	-0.0941826	0.0864653	0.0759929	0.106803	0.0301463	0.149693	0.0745689	0.0720551	0.109885	-0.0399231	0.209515	0.224159	0.156931	0.217567	0.208031	0.165941	0.163497	0.0064406	-0.0220164	0.0364172	0.0593724	0.021803	0.0132978	0.114083	-0.020295	-0.00925651	0.079885	-0.0205252	0.0481578	0.0705875	0.01822	0.0416136	0.0892726	0.00652013	0.00622432	0.0757815	0.465581	0.623146	0.71526	0.82677	1	0.738335	0.347185
C_0.7_post	0.29779	0.338308	0.106359	-0.00362086	0.110386	0.0990774	-0.209675	0.11007	0.100501	0.114641	0.0397502	0.182496	0.0799717	0.062984	0.110107	-0.0180943	0.152683	0.156864	0.143905	0.167346	0.136579	0.129342	0.1573	-0.017992	-0.0812464	0.0468388	0.0807492	0.0260377	0.0337792	0.120574	-0.0237522	0.00304255	0.0943587	-0.0302998	0.0465418	0.0757717	0.0168595	0.0400314	0.104491	-0.0132315	0.00359628	0.0897252	0.366679	0.583241	0.628848	0.687086	0.738335	1	0.297048
G_6.3_post	0.172393	0.124891	0.0568123	-0.0232506	0.189954	0.0565886	-0.00116377	0.202924	0.22568	-0.0225635	0.265231	0.0752047	0.0382175	-0.00893693	-0.100751	-0.207089	0.0980311	0.097106	0.0743486	0.121077	0.0650912	0.0743117	0.0350055	-0.0522964	0.0746927	-0.0311484	0.054414	-0.0740488	0.0937637	0.00698919	-0.0392423	-0.0729672	-0.102935	0.0713437	-0.0456855	-0.00334706	-0.0651565	-0.00841632	-0.0104339	-0.0353675	-0.0653834	-0.0913698	0.426679	0.518318	0.499519	0.487173	0.347185	0.297048	1
G_4.0_post	0.298199	0.209741	0.110962	-0.0542397	0.220947	0.0668541	-0.0603396	0.187413	0.201508	0.0160026	0.213227	0.121483	0.0489849	-0.0280652	0.0374067	-0.0788316	0.119791	0.121583	0.101217	0.125816	0.104342	0.105974	0.0198492	-0.0649112	0.00303497	0.0169012	0.0827606	-0.021715	0.111719	0.0587278	-0.00819072	-0.0208979	-0.0241896	0.0237483	-0.00248171	0.0320467	-0.0228593	0.0238446	0.0328461	0.00470469	-0.0204109	-0.0339819	0.508952	0.624097	0.649837	0.615269	0.511919	0.449645	0.892576
G_2.5_post	0.256604	0.270384	0.0645702	-0.0307645	0.159157	0.0530715	-0.103465	0.200097	0.215135	0.00342667	0.274935	-0.00619765	0.0962828	-0.119746	0.00128642	-0.158334	0.144606	0.141244	0.11981	0.140595	0.117722	0.132121	0.0309582	-0.0817395	0.0298345	-0.00487641	0.0833736	-0.0514756	0.145301	0.00285486	-0.0324627	-0.0503628	-0.0513943	0.0702289	-0.0378683	-0.00520534	-0.0617015	-0.00581158	-0.0173273	-0.0398264	-0.0490957	-0.0641438	0.492573	0.642318	0.725348	0.720252	0.599561	0.500881	0.701208
G_1.6_post	0.255183	0.256247	0.0688628	-0.0825792	0.178369	0.079667	-0.108088	0.1391	0.146144	0.0265233	0.187168	0.0198923	0.0613812	-0.0392782	0.038042	-0.0802085	0.106048	0.0939531	0.136351	0.10665	0.0698194	0.0980947	0.0553078	-0.128583	0.0271499	-0.0248523	0.0199258	-0.0480941	0.0722486	-0.0245772	-0.0523657	-0.0667934	-0.0177856	0.0647493	-0.0513922	-0.0448194	-0.0539213	-0.0497053	-0.0389685	-0.0500412	-0.0629498	-0.0389491	0.508473	0.659453	0.727587	0.736246	0.622462	0.570684	0.719975
G_1.0_post	0.317446	0.361173	0.183569	0.0168177	0.249861	0.20066	-0.138867	0.118934	0.122907	0.0258232	0.136807	0.042712	0.067659	-0.0448299	0.00527017	-0.0762269	0.141163	0.138659	0.1446	0.131559	0.123014	0.124548	0.0597511	-0.124613	0.0460217	-0.0433244	0.0218503	-0.0758914	0.0525709	-0.0145728	-0.0662518	-0.0826472	-0.0585646	0.0879754	-0.0538368	-0.0240519	-0.0754759	-0.0209292	-0.026052	-0.0557975	-0.0748299	-0.0595061	0.522623	0.671506	0.753765	0.809408	0.720176	0.691378	0.519615
G_0.7_post	0.285752	0.271945	0.137963	-0.0321382	0.160809	0.0933311	-0.14354	0.0290087	0.0189767	0.0474127	0.0316268	0.0442444	0.0303515	0.00501853	0.050359	-0.0170454	0.10066	0.10191	0.0937206	0.118431	0.0826563	0.0599363	0.0925823	-0.0564699	0.0312142	-0.0543939	-0.0290674	-0.0635639	-0.0226587	-0.00672796	-0.102712	-0.101099	0.00822244	0.0717832	-0.0704641	-0.0625173	-0.0679235	-0.0645984	-0.0534323	-0.0884419	-0.0932915	0.0116161	0.430273	0.636263	0.651942	0.655146	0.633894	0.774968	0.33491
General_Health_post	-0.00151847	0.104758	-0.0935071	-0.0199213	0.180879	0.190964	0.120864	0.0978154	0.116941	-0.00925749	0.135103	0.0798932	-0.0390183	0.0327785	0.093662	-0.0287553	0.0381884	0.0481829	-0.0136302	-0.00587848	0.0897859	0.0131496	-0.0394824	-0.0314285	0.121805	0.0252994	0.101277	-0.00972769	0.1442	0.0633856	0.0187707	0.0407424	-0.0134617	-0.0260415	0.0382955	0.0780999	0.00272861	0.086299	0.0566263	0.106743	0.0787502	-0.0709326	0.102818	0.235911	0.100981	0.155087	0.147565	0.0100599	0.0494741
General_Vision_post	-0.341292	-0.235491	-0.296226	0.108719	-0.0975594	0.0779506	0.170455	-0.136959	-0.0926198	-0.262033	-0.00264469	-0.181604	-0.255292	0.0148271	-0.285961	-0.180681	-0.17821	-0.193009	-0.115476	-0.146497	-0.21934	-0.196838	-0.0166957	-0.00635156	0.252939	-0.12273	-0.130166	-0.102472	-0.111178	-0.154742	-0.0962173	-0.134755	-0.0898344	0.141525	-0.120986	-0.132786	-0.0825381	-0.123173	-0.14466	-0.0854213	-0.104039	-0.0663333	-0.0554663	-0.147327	-0.129108	-0.117251	-0.141666	-0.171831	0.0158011
Peripheral_Vision_post	-0.031899	0.040641	-0.21663	-0.114067	0.0625039	-0.0118599	-0.0577796	0.16106	0.189436	-0.0790125	0.153972	0.149835	-0.0733996	0.00204994	-0.0296847	0.146448	-0.229153	-0.188081	-0.315084	-0.182311	-0.157309	-0.146253	-0.134576	0.268775	-0.100271	0.167546	0.151112	0.15568	0.173694	0.137242	0.155265	0.165041	0.0884767	-0.151986	0.180306	0.173331	0.187356	0.229841	0.112242	0.177671	0.199396	0.0854077	-0.0948645	-0.193676	-0.150066	-0.197366	-0.229888	-0.132411	-0.0178536
Ocular_Pain_post	-0.0246936	0.000328279	-0.16911	0.0268574	0.00498849	0.127338	0.23584	0.00458469	0.0543963	-0.179939	0.0913654	-0.00215966	-0.0391417	-0.150428	-0.116505	-0.0243515	0.143172	0.185196	0.0563123	0.139253	0.192896	0.0997061	0.0243773	0.0521427	0.00868665	0.13484	0.14637	0.106433	0.104043	0.192066	0.165592	0.0845921	0.0294143	-0.0992303	0.159596	0.165171	0.142793	0.162099	0.159079	0.201744	0.122891	0.0383163	0.212351	0.22718	0.165964	0.19103	0.134071	0.0575288	0.158992
Color_Vision_post	0.140528	0.0828973	0.203761	0.0467704	0.0937921	0.0544947	0.067214	0.227034	0.21204	0.14328	0.0316772	0.353671	0.067335	0.204748	0.146743	0.104003	0.161079	0.192862	0.103118	0.144097	0.234116	0.110844	0.136331	0.0529881	-0.156608	0.203062	0.201736	0.171112	0.137803	0.260253	0.17193	0.179845	0.178252	-0.327033	0.444849	0.545647	0.294473	0.55437	0.541164	0.298047	0.331959	-0.0426327	0.010722	0.00248875	-0.0358243	-0.0276136	0.0476814	0.0181507	-0.0772122
Role_Limitation_post	-0.202294	-0.0397814	-0.341329	-0.0178221	-0.0846663	0.0578949	0.173103	-0.00164904	0.0334715	-0.166566	0.0531838	-0.0431732	-0.180285	0.0498013	-0.189474	-0.0502056	-0.0974482	-0.089267	-0.0723244	-0.0788503	-0.0895567	-0.123852	0.014555	0.00956396	0.201404	-0.055787	-0.0238221	-0.0649701	-0.0543292	-0.026711	-0.124569	-0.0928508	0.0637394	0.0535415	-0.0215962	0.0186224	-0.0355969	0.00707323	0.0213047	-0.0905485	-0.0411381	0.050521	-0.110677	-0.106774	-0.143769	-0.109565	-0.116793	-0.0363216	-0.0672105
Mental_Health_post	-0.157617	-0.0640546	-0.357237	0.053126	-0.00117549	0.161783	0.15002	0.0514793	0.0708384	-0.0642355	0.0891637	0.00124141	-0.108117	0.120617	-0.136809	-0.120785	0.00691294	0.00061683	0.0295525	0.0161802	-0.0126229	-0.0317167	0.0451213	-0.0698132	0.188777	-0.0366819	0.0139596	-0.0537276	-0.000277792	0.0203229	-0.0899653	-0.0910361	0.0335734	0.0532096	-0.0283192	0.0190164	-0.0368589	0.0158617	0.0178295	-0.0604734	-0.0496688	0.0399273	-0.153017	-0.1876	-0.172099	-0.1184	-0.107538	-0.0710184	-0.077403
Social_Function_post	-0.14217	0.0122713	-0.265622	0.0436458	-0.0442734	0.156367	0.0136236	0.0298652	0.0386231	-0.0455215	0.0605134	0.00612281	-0.121015	0.164795	-0.0771724	-0.119802	-0.181307	-0.159146	-0.244358	-0.11158	-0.197652	-0.116216	0.0725962	0.30256	-0.0203318	0.163705	0.127831	0.167238	0.156702	0.089932	0.166886	0.169141	0.11439	-0.145941	0.154354	0.124037	0.18154	0.176271	0.0622443	0.176571	0.193182	0.14179	-0.138567	-0.229221	-0.185102	-0.256643	-0.201892	-0.192266	-0.109899
Dependence_post	-0.0204619	0.121823	-0.148412	0.153808	0.0412101	0.276596	0.199009	0.126873	0.139948	0.0342448	0.141439	0.0697488	-0.0168305	0.131229	-0.0246378	-0.193267	0.21985	0.227078	0.183018	0.182149	0.236071	0.138231	0.114203	-0.121129	0.165854	0.0306309	0.123575	-0.00926281	0.0826212	0.155201	-0.028638	-0.0148981	0.0527962	-0.0164884	0.0332661	0.0954557	0.00176868	0.0627516	0.114452	0.0247275	0.0196267	0.0790498	-0.0411058	0.0338308	-0.10927	0.0657216	0.144477	0.0497887	-0.0259116
Near_Vision_post	-0.241783	-0.103038	-0.303144	-0.0346371	-0.143215	-0.0185798	0.204854	-0.0214806	-0.00344373	-0.102686	0.00070993	-0.0269281	-0.111472	0.096993	-0.220757	-0.0408777	-0.14201	-0.15249	-0.084262	-0.11625	-0.165233	-0.13384	0.00253492	0.0322785	0.205172	-0.0873946	-0.0721097	-0.0850587	-0.0666261	-0.106238	-0.1324	-0.106547	0.01806	0.0700169	-0.0640326	-0.0346198	-0.0660347	-0.0128706	-0.0547532	-0.118642	-0.0752598	0.00160676	-0.215795	-0.293657	-0.265265	-0.29705	-0.31365	-0.209421	-0.156895
Driving_General_post	-0.0936224	-0.0412879	-0.106136	0.0371517	0.0422879	0.0129374	-0.00894829	-0.123607	-0.0953743	-0.203289	-0.0746426	-0.0783862	-0.180767	-0.0681786	-0.143332	0.181704	-0.139425	-0.134287	-0.136078	-0.14734	-0.10734	-0.189189	-0.101689	-0.0115283	0.203827	-0.186128	-0.172529	-0.188345	-0.156354	-0.195559	-0.222611	-0.203857	-0.049864	0.159779	-0.0909249	-0.0356156	-0.132254	0.0117169	-0.0753336	-0.152685	-0.124182	-0.132425	-0.117226	-0.00714905	-0.013583	-0.0165112	-0.0475801	0.0707802	-0.028123
Distance_Vision_post	-0.09714	0.0218261	-0.305038	-0.0465372	-0.0020552	0.0766259	0.0897228	-0.0613711	-0.0405412	-0.109633	0.00791837	-0.044778	-0.118427	0.0464153	-0.113134	0.034013	-0.115549	-0.0983969	-0.160486	-0.0593041	-0.131094	-0.114777	0.0216026	0.173871	0.0907222	0.0387823	0.0184537	0.0438629	0.0506002	0.00130353	0.045474	0.0337865	0.0234117	-0.00547456	0.0111086	-0.0127057	0.0454687	0.0460867	-0.0665383	0.0598746	0.0410905	0.06011	-0.0247929	-0.0559106	-0.0153099	-0.114265	-0.129741	-0.0935058	-0.0236079
25-item_post	-0.171495	-0.0459791	-0.32727	-0.0146611	0.00501674	0.107169	0.188804	0.0365686	0.0760397	-0.154392	0.0942319	0.0227943	-0.157244	0.0522557	-0.142372	-0.0199703	-0.0741575	-0.0584918	-0.100889	-0.0545205	-0.0556607	-0.0962841	-0.00334247	0.0613074	0.168612	0.0107802	0.0416578	-0.0068846	0.0443898	0.0325373	-0.014508	-0.0235099	0.0339222	0.00188338	0.042035	0.0772228	0.0276192	0.101427	0.0469716	0.0383043	0.0319075	0.010375	-0.0514143	-0.0802687	-0.100409	-0.0957335	-0.110586	-0.0928381	-0.0156482
Driving_Daytime_post	-0.00425294	-0.0565171	-0.215929	-0.0983077	-0.120571	-0.0622147	0.0676054	-0.0912552	-0.0586725	-0.185612	-0.112851	0.100854	-0.0913282	-0.0762878	-0.252576	0.0982771	-0.166284	-0.144104	-0.185604	-0.205289	-0.0877872	-0.166433	-0.182535	0.0829265	0.206307	-0.122233	-0.15986	-0.127781	-0.112744	-0.15397	-0.0686717	-0.100288	-0.189353	0.0576435	-0.0163808	-0.0134753	-0.0453395	0.0671153	-0.0722936	-0.0151067	-0.0192361	-0.248717	-0.0650667	0.000919301	0.00161789	-0.0566604	-0.0573294	0.00913373	0.0893745
Driving_Nighttime_post	-0.0358578	-0.128241	-0.241986	-0.000806733	0.280238	0.130044	-0.128532	-0.181598	-0.154756	-0.234795	-0.0782349	-0.143832	-0.277014	-0.0153455	-0.114147	0.144992	-0.336419	-0.350199	-0.295273	-0.342367	-0.332296	-0.308979	-0.224748	-0.00472438	0.251103	-0.265257	-0.255348	-0.250963	-0.147556	-0.320337	-0.229482	-0.252148	-0.184167	0.300585	-0.268826	-0.254607	-0.262331	-0.163886	-0.312782	-0.200289	-0.237981	-0.201034	0.00516691	0.00219787	0.132979	-0.0851337	-0.117265	-0.0999735	0.00225755
Driving_Adverse_Conditions_post	-0.0930831	-0.163565	-0.0177615	0.123302	0.21691	0.118956	-0.0204959	-0.13949	-0.101056	-0.301022	-0.0641862	-0.0781283	-0.299814	-0.108735	-0.124325	0.0937747	-0.18021	-0.181803	-0.190536	-0.214951	-0.140351	-0.249731	-0.173153	-0.0678062	0.281631	-0.253408	-0.23202	-0.255375	-0.170067	-0.267763	-0.203481	-0.252876	-0.230372	0.223604	-0.131919	-0.0603569	-0.185857	0.0100035	-0.113186	-0.124259	-0.15233	-0.329839	-0.0604617	-0.00258923	0.0014964	-0.0447299	-0.0813913	-0.0868062	0.0620234
Spectacle Dependence_Distance_post	-0.012801	-0.0204398	0.164279	-0.0716243	0.170499	-0.0325708	0.11186	-0.121718	-0.102921	-0.133933	-0.039504	-0.118259	-0.0110151	-0.082479	-0.201115	0.105268	-0.0992004	-0.11586	-0.0374612	-0.0605482	-0.142119	-0.0104851	-0.0497226	-0.0170584	0.161039	-0.132832	-0.112537	-0.134452	-0.0990237	-0.118939	-0.0552133	-0.134241	-0.191264	0.183922	-0.156647	-0.160824	-0.148205	-0.145416	-0.163742	-0.0748824	-0.161566	-0.12456	0.227254	0.141159	0.188531	0.151866	0.128644	0.0453937	0.149519
Spectacle Dependence_Intermediate_post	NA	NA	NA	NA	NA	NA	NA	NA	NA	NA	NA	NA	NA	NA	NA	NA	NA	NA	NA	NA	NA	NA	NA	NA	NA	NA	NA	NA	NA	NA	NA	NA	NA	NA	NA	NA	NA	NA	NA	NA	NA	NA	NA	NA	NA	NA	NA	NA	NA
Spectacle Dependence_Near_post	-0.0509954	-0.0458366	0.0561107	0.0758902	0.162107	0.0218002	-0.250541	-0.0228255	-0.0309958	-0.00240899	-0.0110494	-0.00436433	-0.0150126	0.102018	-0.0626688	-0.0039444	-0.033465	-0.0378105	-0.0783339	-0.013008	-0.0545072	0.0356636	0.0446189	0.0910688	-0.113132	0.0322217	-0.000843192	0.0494749	0.0222341	0.00167622	0.115946	0.053873	-0.109345	0.016857	0.00978091	-0.0289618	0.0428866	0.0164166	-0.0715859	0.0987558	0.0354983	-0.0561713	0.0552222	-0.0212406	0.0281766	-0.0815074	-0.0551183	-0.0669778	0.0238915
[truncated: 24 more columns]

## Sheet: Supplemetal Table 3(B)
Supplemental Table 3(B) P values for ZMB00
	UDVA_post	CDVA_post	UIVA_post	CIVA_post	UNVA_post	CNVA_post	WF_4_post_O_Astigmatism	WF_4_post_O_TotalHOA	WF_4_post_O_Third	WF_4_post_O_Fourth	WF_4_post_O_Trefoil	WF_4_post_O_Coma	WF_4_post_O_Tetrafoil	WF_4_post_O_2ndAstig	WF_4_post_O_Spherical	WF_4_post_I_Astigmatism	WF_4_post_I_TotalHOA	WF_4_post_I_Third	WF_4_post_I_Fourth	WF_4_post_I_Trefoil	WF_4_post_I_Coma	WF_4_post_I_Tetrafoil	WF_4_post_I_2ndAstig	WF_4_post_I_Spherical	WF_6_post_O_Astigmatism	WF_6_post_O_TotalHOA	WF_6_post_O_Third	WF_6_post_O_Fourth	WF_6_post_O_Trefoil	WF_6_post_O_Coma	WF_6_post_O_Tetrafoil	WF_6_post_O_2ndAstig	WF_6_post_O_Spherical	WF_6_post_I_Astigmatism	WF_6_post_I_TotalHOA	WF_6_post_I_Third	WF_6_post_I_Fourth	WF_6_post_I_Trefoil	WF_6_post_I_Coma	WF_6_post_I_Tetrafoil	WF_6_post_I_2ndAstig	WF_6_post_I_Spherical	C_6.3_post	C_4.0_post	C_2.5_post	C_1.6_post	C_1.0_post	C_0.7_post	G_6.3_post
UDVA_post	0	4.18775e-38	2.34382e-06	0.00247658	3.02804e-18	1.60027e-12	3.3581e-11	0.0778037	0.130985	0.00936729	0.732255	0.00018127	0.480658	0.0251382	0.0132133	0.26675	0.00269326	0.00105491	0.0919008	0.000657201	0.0030053	0.332694	0.114773	0.826882	0.00110081	0.64049	0.533118	0.818856	0.739015	0.18397	0.554951	0.434292	0.503921	0.0630618	0.182482	0.0727453	0.511906	0.0434492	0.107744	0.647682	0.196291	0.83665	0.00136803	7.65672e-07	4.18742e-08	2.31547e-09	2.91128e-11	4.23694e-07	0.00387381
CDVA_post	4.18775e-38	0	4.71247e-09	6.78446e-13	7.37641e-19	4.86391e-32	0.0252758	7.53927e-09	5.42419e-07	9.29118e-11	5.61939e-05	9.1865e-06	1.42936e-08	1.67084e-07	0.672954	0.181071	1.11556e-08	2.79004e-09	0.000202771	2.82037e-11	1.71264e-06	9.77106e-07	8.84534e-08	0.00368498	0.0136342	0.00767447	8.13757e-05	0.0753574	0.000250469	0.00019379	0.402349	0.00739414	0.0598424	0.00296392	0.00455556	0.000400437	0.0544714	0.000163504	0.00356028	0.174083	0.0129366	0.00591868	0.000312194	6.09128e-08	2.45152e-07	4.19056e-13	9.52397e-13	7.17291e-09	0.0370785
UIVA_post	2.34382e-06	4.71247e-09	0	4.54548e-06	1.02859e-05	8.67452e-05	0.556582	0.0202716	0.100066	0.0046938	0.12817	0.276959	0.0111661	0.0462761	0.197804	0.722545	0.000211436	0.000112355	0.0172131	5.10477e-05	0.000305197	0.00466166	0.0311223	0.453793	0.124452	0.415304	0.140381	0.63787	0.304104	0.132581	0.538035	0.505576	0.808996	0.23625	0.142868	0.0306175	0.503032	0.0351179	0.0682111	0.301547	0.475193	0.698761	0.00808796	0.0182374	0.119643	0.00271799	0.0112836	0.116549	0.401727
CIVA_post	0.00247658	6.78446e-13	4.54548e-06	0	1.17243e-10	2.45917e-32	0.999014	0.00927634	0.0291528	0.00103995	0.00948396	0.987292	0.00173833	0.00572125	0.875784	0.0641794	0.0869637	0.111132	0.0955031	0.0414731	0.339046	0.0436197	0.0126064	0.459574	0.244948	0.0819887	0.00502983	0.255946	0.00546968	0.044109	0.0978602	0.0802782	0.820341	0.150497	0.0697713	0.0132282	0.25203	0.0169982	0.0226653	0.06669	0.116175	0.663544	0.308443	0.350915	0.88239	0.316474	0.321144	0.957315	0.730457
UNVA_post	3.02804e-18	7.37641e-19	1.02859e-05	1.17243e-10	0	6.91732e-29	0.00685257	0.00105858	0.00510646	6.84732e-05	0.0162344	0.00646487	0.0109769	6.32413e-05	0.0985655	0.720804	0.0254837	0.0392084	0.0719756	0.0127914	0.145372	0.0541041	0.0396536	0.397132	0.70161	0.989525	0.267623	0.529511	0.0633452	0.702869	0.804805	0.983198	0.409827	0.963763	0.772313	0.191564	0.519515	0.0565756	0.447114	0.822856	0.982629	0.26373	2.59832e-05	0.000704963	0.000579339	0.000102088	0.000999068	0.0660881	0.00143412
CNVA_post	1.60027e-12	4.86391e-32	8.67452e-05	2.45917e-32	6.91732e-29	0	0.797764	0.00811955	0.0262318	0.000144951	0.0840702	0.0108609	0.00100474	0.000250987	0.735146	0.174719	0.00445748	0.00651633	0.0213446	0.00151678	0.0519727	0.00556463	0.00121945	0.528495	0.658288	0.328679	0.051612	0.741798	0.0533453	0.0661327	0.61541	0.252536	0.878507	0.370612	0.184258	0.0342811	0.67113	0.0177512	0.0751119	0.294876	0.297805	0.839768	0.166398	0.015932	0.0369739	0.000236622	4.35865e-06	0.0992367	0.346333
WF_4_post_O_Astigmatism	3.3581e-11	0.0252758	0.556582	0.999014	0.00685257	0.797764	0	0.395837	0.585895	0.0313794	0.97025	0.355872	0.915336	0.0221598	0.0155075	0.456973	0.902394	0.983065	0.670863	0.389214	0.359253	0.674892	0.00249324	0.143887	1.28539e-12	0.253759	0.584843	0.182351	0.139585	0.605265	0.420069	0.140123	0.316499	0.108952	0.299581	0.572354	0.173018	0.150106	0.722452	0.362808	0.0918655	0.68887	0.99115	0.519264	0.18921	0.220784	0.116511	0.000432475	0.984561
WF_4_post_O_TotalHOA	0.0778037	7.53927e-09	0.0202716	0.00927634	0.00105858	0.00811955	0.395837	0	1.03624e-203	2.38492e-30	7.59261e-100	3.06465e-24	4.40126e-31	1.31025e-15	8.1481e-05	9.80391e-05	4.80279e-13	2.59639e-12	1.19528e-12	1.00495e-20	9.22846e-07	3.72599e-18	7.12373e-17	0.00215705	3.00438e-11	6.4667e-23	2.89711e-47	7.31638e-14	1.4436e-58	4.26516e-25	1.25445e-16	5.06427e-14	5.40491e-08	1.9642e-15	7.5835e-19	8.2145e-25	2.00297e-14	1.00017e-22	9.10406e-22	8.91901e-16	3.01277e-13	4.40099e-07	0.00372407	0.00893885	0.349203	0.102452	0.149734	0.0668709	0.000650061
WF_4_post_O_Third	0.130985	5.42419e-07	0.100066	0.0291528	0.00510646	0.0262318	0.585895	1.03624e-203	0	2.99097e-16	1.00851e-111	9.29415e-25	2.41781e-19	1.17149e-08	0.00436242	0.000163352	6.62046e-10	9.08125e-10	1.49422e-08	6.57014e-16	1.27603e-05	7.03253e-12	2.6972e-10	0.0350228	1.04345e-07	1.94163e-16	9.55217e-38	3.25058e-09	6.07584e-47	1.42136e-19	6.97289e-12	2.49821e-09	3.9341e-05	2.22855e-10	3.47361e-13	1.25876e-18	9.82982e-10	1.90465e-16	6.63907e-17	2.58271e-11	6.21719e-09	0.000191627	0.00315069	0.00440353	0.254432	0.114468	0.205705	0.0944509	0.000143628
WF_4_post_O_Fourth	0.00936729	9.29118e-11	0.0046938	0.00103995	6.84732e-05	0.000144951	0.0313794	2.38492e-30	2.99097e-16	0	4.85243e-11	2.42946e-09	1.09925e-79	3.34371e-57	1.49757e-14	0.103112	1.0143e-14	1.26365e-11	5.96964e-22	7.88868e-21	1.2358e-05	3.65116e-35	3.671e-45	7.74916e-10	3.02914e-24	8.94699e-37	1.9817e-36	2.90655e-31	2.39768e-39	6.35534e-27	3.50846e-27	2.89296e-33	5.11563e-23	2.88338e-33	8.55093e-34	4.13819e-31	1.86134e-30	5.40412e-34	1.52772e-24	1.58491e-26	6.22107e-30	2.66377e-21	0.423604	0.952916	0.390975	0.523529	0.0749031	0.0562448	0.707482
WF_4_post_O_Trefoil	0.732255	5.61939e-05	0.12817	0.00948396	0.0162344	0.0840702	0.97025	7.59261e-100	1.00851e-111	4.85243e-11	0	0.000493287	4.69743e-15	7.29881e-05	0.0540899	2.06629e-05	1.7017e-06	2.45911e-06	2.26168e-05	8.08526e-14	0.013961	3.1234e-07	2.58529e-07	0.0492837	1.24914e-05	1.99707e-12	1.07989e-31	1.54553e-06	1.13219e-46	5.98534e-12	4.64612e-10	1.18071e-06	0.00658308	1.42949e-07	3.35445e-09	4.46602e-13	3.25748e-07	8.49519e-12	3.49753e-11	1.44432e-09	5.85641e-07	0.0034593	0.00159967	0.000869474	0.177845	0.0480417	0.616093	0.509226	7.08762e-06
WF_4_post_O_Coma	0.00018127	9.1865e-06	0.276959	0.987292	0.00646487	0.0108609	0.355872	3.06465e-24	9.29415e-25	2.42946e-09	0.000493287	0	3.50951e-07	1.6866e-09	0.00306113	0.955514	3.185e-06	1.92396e-06	5.25468e-05	1.2925e-05	7.57414e-07	9.48965e-08	8.4506e-06	0.100394	0.000728091	6.68594e-07	2.82453e-09	4.72769e-05	1.14065e-06	1.86264e-13	0.000659485	5.26378e-05	2.71913e-05	9.88647e-06	1.9754e-07	1.14967e-09	4.53065e-05	1.27063e-08	4.66844e-10	0.000205963	0.000207459	0.00199533	0.427132	0.321078	0.751244	0.726937	0.0123056	0.00225211	0.21046
WF_4_post_O_Tetrafoil	0.480658	1.42936e-08	0.0111661	0.00173833	0.0109769	0.00100474	0.915336	4.40126e-31	2.41781e-19	1.09925e-79	4.69743e-15	3.50951e-07	0	2.8337e-15	0.137515	0.0218313	1.97868e-15	8.34231e-12	1.78681e-23	5.88429e-18	1.09681e-06	7.61009e-49	1.76029e-22	4.23376e-05	3.65194e-11	1.27553e-20	2.9519e-24	1.38909e-15	1.25203e-33	9.59485e-14	1.97412e-20	3.96264e-17	6.31631e-07	1.46546e-15	9.91285e-18	5.68597e-16	1.53368e-15	1.06394e-20	1.42686e-10	1.27564e-16	9.96519e-15	2.02386e-07	0.49632	0.497662	0.962321	0.204121	0.214353	0.183677	0.524956
WF_4_post_O_2ndAstig	0.0251382	1.67084e-07	0.0462761	0.00572125	6.32413e-05	0.000250987	0.0221598	1.31025e-15	1.17149e-08	3.34371e-57	7.29881e-05	1.6866e-09	2.8337e-15	0	9.18883e-07	0.250054	0.00423061	0.018614	2.59439e-06	5.15995e-08	0.763306	4.80444e-07	5.92535e-46	2.4421e-10	5.34454e-13	6.7383e-18	6.31281e-16	7.12177e-17	3.19147e-14	1.47443e-15	4.68375e-13	1.30171e-16	2.8099e-14	6.58044e-18	3.93164e-17	2.63831e-15	3.66193e-17	1.14795e-14	1.38622e-14	6.99574e-15	5.47789e-15	7.91635e-13	0.0972546	0.909065	0.296171	0.162762	0.230251	0.295348	0.881862
WF_4_post_O_Spherical	0.0132133	0.672954	0.197804	0.875784	0.0985655	0.735146	0.0155075	8.1481e-05	0.00436242	1.49757e-14	0.0540899	0.00306113	0.137515	9.18883e-07	0	8.80024e-05	0.000183422	0.000109851	0.00335545	0.000247516	4.33983e-05	0.0002391	0.000703804	0.00229058	6.10959e-29	6.22544e-30	3.18092e-23	2.08345e-31	8.88594e-16	4.26243e-27	2.37331e-18	3.32772e-30	8.57137e-46	4.20617e-32	3.22962e-30	3.82655e-30	2.23038e-27	4.02429e-22	5.17313e-34	1.63617e-23	3.12373e-31	1.0534e-28	0.654335	0.848625	0.311763	0.24321	0.0668393	0.0667786	0.0930347
WF_4_post_I_Astigmatism	0.26675	0.181071	0.722545	0.0641794	0.720804	0.174719	0.456973	9.80391e-05	0.000163352	0.103112	2.06629e-05	0.955514	0.0218313	0.250054	8.80024e-05	0	1.58552e-17	1.37813e-16	5.97444e-14	3.10902e-17	2.11195e-11	3.23552e-13	8.45321e-18	0.00785862	0.480976	0.0978145	0.000552677	0.482105	0.000256499	0.0143445	0.236262	0.518913	0.724065	0.731169	0.177008	0.0272008	0.570332	0.0110966	0.18629	0.866633	0.60002	0.111928	0.703713	0.735566	0.662024	0.192815	0.506615	0.763905	0.000498873
WF_4_post_I_TotalHOA	0.00269326	1.11556e-08	0.000211436	0.0869637	0.0254837	0.00445748	0.902394	4.80279e-13	6.62046e-10	1.0143e-14	1.7017e-06	3.185e-06	1.97868e-15	0.00423061	0.000183422	1.58552e-17	0	5.59459e-248	1.62596e-81	1.62961e-140	4.40878e-135	3.36808e-78	9.77127e-29	0.835866	0.00154731	6.03787e-06	1.36237e-09	0.000659905	3.29045e-07	2.06288e-10	0.00216187	0.000733075	0.00265938	5.51584e-05	3.73527e-07	8.65928e-11	0.00149092	7.64914e-11	6.89431e-08	0.00514801	0.00144392	0.000691734	0.183381	0.142907	0.30022	3.2548e-06	0.000426596	0.0107961	0.102253
WF_4_post_I_Third	0.00105491	2.79004e-09	0.000112355	0.111132	0.0392084	0.00651633	0.983065	2.59639e-12	9.08125e-10	1.26365e-11	2.45911e-06	1.92396e-06	8.34231e-12	0.018614	0.000109851	1.37813e-16	5.59459e-248	0	2.2123e-61	2.31395e-135	4.48919e-161	2.76178e-67	4.26577e-24	0.283835	0.00127591	2.90387e-06	3.32996e-10	0.000418567	5.39958e-07	7.17582e-12	0.0016471	0.000366512	0.00177018	2.39512e-05	1.34542e-07	1.38201e-11	0.00100286	2.2049e-11	1.53959e-08	0.00306058	0.000658831	0.00024284	0.102677	0.0729192	0.248134	1.72845e-06	0.000159662	0.00879544	0.105547
WF_4_post_I_Fourth	0.0919008	0.000202771	0.0172131	0.0955031	0.0719756	0.0213446	0.670863	1.19528e-12	1.49422e-08	5.96964e-22	2.26168e-05	5.25468e-05	1.78681e-23	2.59439e-06	0.00335545	5.97444e-14	1.62596e-81	2.2123e-61	0	8.43072e-64	1.46386e-44	9.11295e-76	1.3762e-41	0.00338209	0.00108314	4.05505e-05	2.66317e-06	0.000496848	3.9549e-06	3.82625e-06	0.00191398	0.00593806	0.000881154	0.00020732	9.55786e-06	9.62177e-07	0.000599899	1.22727e-06	8.28397e-06	0.00720654	0.0116086	0.00316456	0.347593	0.295473	0.296503	0.000371463	0.00864483	0.0163469	0.215714
WF_4_post_I_Trefoil	0.000657201	2.82037e-11	5.10477e-05	0.0414731	0.0127914	0.00151678	0.389214	1.00495e-20	6.57014e-16	7.88868e-21	8.08526e-14	1.2925e-05	5.88429e-18	5.15995e-08	0.000247516	3.10902e-17	1.62961e-140	2.31395e-135	8.43072e-64	0	3.91897e-71	8.99006e-64	5.96613e-46	0.0123632	1.07231e-06	1.74502e-09	1.32586e-14	1.83948e-06	8.81891e-12	2.11914e-14	8.82103e-06	7.06466e-06	0.000113689	1.37237e-08	7.44837e-11	6.27923e-15	1.59918e-06	9.74845e-15	2.88207e-11	2.08769e-05	6.85052e-06	3.63622e-06	0.063032	0.0745867	0.28214	4.25377e-06	0.000250514	0.0051516	0.0433058
WF_4_post_I_Coma	0.0030053	1.71264e-06	0.000305197	0.339046	0.145372	0.0519727	0.359253	9.22846e-07	1.27603e-05	1.2358e-05	0.013961	7.57414e-07	1.09681e-06	0.763306	4.33983e-05	2.11195e-11	4.40878e-135	4.48919e-161	1.46386e-44	3.91897e-71	0	6.18306e-51	5.22075e-10	0.903908	0.0711539	0.000867451	2.32445e-06	0.0170725	0.00146287	6.195e-09	0.0573883	0.00941864	0.0145114	0.00297954	4.9914e-05	2.715e-08	0.040142	5.16682e-08	3.95976e-06	0.0718454	0.0162037	0.00599992	0.18261	0.130418	0.342275	8.65311e-06	0.000469552	0.0227475	0.278584
WF_4_post_I_Tetrafoil	0.332694	9.77106e-07	0.00466166	0.0436197	0.0541041	0.00556463	0.674892	3.72599e-18	7.03253e-12	3.65116e-35	3.1234e-07	9.48965e-08	7.61009e-49	4.80444e-07	0.0002391	3.23552e-13	3.36808e-78	2.76178e-67	9.11295e-76	8.99006e-64	6.18306e-51	0	5.38924e-37	0.000128049	9.29294e-13	1.43504e-20	1.05443e-21	1.65878e-16	2.22149e-21	1.55999e-19	5.54837e-18	2.25902e-16	7.14374e-10	1.52384e-15	1.26745e-19	1.1852e-19	1.29535e-14	3.42192e-23	2.61139e-13	1.6643e-14	1.02897e-13	2.05105e-11	0.109172	0.1913	0.316251	0.000940332	0.00545935	0.0310904	0.215943
WF_4_post_I_2ndAstig	0.114773	8.84534e-08	0.0311223	0.0126064	0.0396536	0.00121945	0.00249324	7.12373e-17	2.6972e-10	3.671e-45	2.58529e-07	8.4506e-06	1.76029e-22	5.92535e-46	0.000703804	8.45321e-18	9.77127e-29	4.26577e-24	1.3762e-41	5.96613e-46	5.22075e-10	5.38924e-37	0	2.64998e-10	7.45863e-15	2.04397e-19	3.6543e-18	4.27593e-17	2.49896e-16	3.46887e-17	9.6726e-13	2.724e-14	4.25103e-15	2.09731e-17	1.66197e-19	4.7765e-18	1.89125e-17	2.31954e-18	3.69099e-15	7.77145e-12	1.25012e-13	1.55431e-16	0.196567	0.524443	0.709161	0.127471	0.00619806	0.00860731	0.560391
WF_4_post_I_Spherical	0.826882	0.00368498	0.453793	0.459574	0.397132	0.528495	0.143887	0.00215705	0.0350228	7.74916e-10	0.0492837	0.100394	4.23376e-05	2.4421e-10	0.00229058	0.00785862	0.835866	0.283835	0.00338209	0.0123632	0.903908	0.000128049	2.64998e-10	0	5.89838e-25	5.46604e-37	7.92013e-26	7.22993e-37	4.97374e-22	5.52475e-25	3.11047e-32	1.12638e-42	2.43889e-24	1.65255e-33	4.76347e-33	5.94686e-24	9.43832e-35	7.40543e-31	1.15272e-15	3.7176e-30	1.06375e-38	1.66077e-35	0.148247	0.968359	0.478816	0.0548262	0.914712	0.7652	0.384193
WF_6_post_O_Astigmatism	0.00110081	0.0136342	0.124452	0.244948	0.70161	0.658288	1.28539e-12	3.00438e-11	1.04345e-07	3.02914e-24	1.24914e-05	0.000728091	3.65194e-11	5.34454e-13	6.10959e-29	0.480976	0.00154731	0.00127591	0.00108314	1.07231e-06	0.0711539	9.29294e-13	7.45863e-15	5.89838e-25	0	1.2216e-84	8.18334e-47	5.4863e-94	1.84501e-37	2.20569e-50	1.18514e-70	4.91557e-88	3.7761e-52	3.45868e-99	2.09667e-76	1.87779e-49	1.70627e-90	1.08606e-46	6.26187e-46	3.0567e-71	2.42337e-83	1.51824e-45	0.0703994	0.95252	0.420176	0.763989	0.71426	0.176766	0.213591
WF_6_post_O_TotalHOA	0.64049	0.00767447	0.415304	0.0819887	0.989525	0.328679	0.253759	6.4667e-23	1.94163e-16	8.94699e-37	1.99707e-12	6.68594e-07	1.27553e-20	6.7383e-18	6.22544e-30	0.0978145	6.03787e-06	2.90387e-06	4.05505e-05	1.74502e-09	0.000867451	1.43504e-20	2.04397e-19	5.46604e-37	1.2216e-84	0	1.33264e-119	1.03815e-200	4.57223e-84	2.44834e-115	2.61224e-137	1.14577e-183	1.2217e-80	3.63845e-144	1.31014e-155	1.14873e-93	3.08953e-161	7.1254e-82	7.46126e-84	5.09809e-137	2.88297e-151	1.38617e-74	0.0180062	0.705416	0.301045	0.602701	0.544676	0.436647	0.604409
WF_6_post_O_Third	0.533118	8.13757e-05	0.140381	0.00502983	0.267623	0.051612	0.584843	2.89711e-47	9.55217e-38	1.9817e-36	1.07989e-31	2.82453e-09	2.9519e-24	6.31281e-16	3.18092e-23	0.000552677	1.36237e-09	3.32996e-10	2.66317e-06	1.32586e-14	2.32445e-06	1.05443e-21	3.6543e-18	7.92013e-26	8.18334e-47	1.33264e-119	0	2.05223e-76	3.09442e-143	5.36056e-113	4.43089e-76	3.53519e-89	2.31981e-46	4.04126e-72	6.57904e-91	9.64068e-100	8.93984e-70	1.07601e-80	2.80772e-85	7.643e-79	8.22877e-81	1.54414e-44	0.0092098	0.327499	0.422761	0.799844	0.323087	0.179439	0.365209
WF_6_post_O_Fourth	0.818856	0.0753574	0.63787	0.255946	0.529511	0.741798	0.182351	7.31638e-14	3.25058e-09	2.90655e-31	1.54553e-06	4.72769e-05	1.38909e-15	7.12177e-17	2.08345e-31	0.482105	0.000659905	0.000418567	0.000496848	1.83948e-06	0.0170725	1.65878e-16	4.27593e-17	7.22993e-37	5.4863e-94	1.03815e-200	2.05223e-76	0	1.68979e-56	4.71788e-87	4.92182e-135	9.85356e-176	1.02515e-91	1.26059e-153	3.2055e-135	2.99009e-71	7.92441e-206	1.84372e-64	6.86025e-67	1.05394e-130	5.97252e-147	7.12534e-84	0.0203751	0.972253	0.248841	0.376827	0.716912	0.665558	0.217576
WF_6_post_O_Trefoil	0.739015	0.000250469	0.304104	0.00546968	0.0633452	0.0533453	0.139585	1.4436e-58	6.07584e-47	2.39768e-39	1.13219e-46	1.14065e-06	1.25203e-33	3.19147e-14	8.88594e-16	0.000256499	3.29045e-07	5.39958e-07	3.9549e-06	8.81891e-12	0.00146287	2.22149e-21	2.49896e-16	4.97374e-22	1.84501e-37	4.57223e-84	3.09442e-143	1.68979e-56	0	9.91476e-57	2.49651e-69	2.27706e-67	1.57398e-30	2.25003e-53	4.87122e-64	7.23e-66	1.22548e-52	6.29882e-70	5.62673e-49	9.81589e-68	2.27959e-62	3.37825e-28	0.00703112	0.124598	0.883853	0.941749	0.824991	0.574911	0.118152
WF_6_post_O_Coma	0.18397	0.00019379	0.132581	0.044109	0.702869	0.0661327	0.605265	4.26516e-25	1.42136e-19	6.35534e-27	5.98534e-12	1.86264e-13	9.59485e-14	1.47443e-15	4.26243e-27	0.0143445	2.06288e-10	7.17582e-12	3.82625e-06	2.11914e-14	6.195e-09	1.55999e-19	3.46887e-17	5.52475e-25	2.20569e-50	2.44834e-115	5.36056e-113	4.71788e-87	9.91476e-57	0	2.23171e-68	8.83979e-86	2.70201e-59	2.32485e-81	3.79103e-98	2.93328e-93	3.60856e-80	2.97527e-63	2.85037e-106	3.39146e-74	1.58519e-78	3.55395e-59	0.0118634	0.422752	0.33158	0.629597	0.0570111	0.0445752	0.907478
WF_6_post_O_Tetrafoil	0.554951	0.402349	0.538035	0.0978602	0.804805	0.61541	0.420069	1.25445e-16	6.97289e-12	3.50846e-27	4.64612e-10	0.000659485	1.97412e-20	4.68375e-13	2.37331e-18	0.236262	0.00216187	0.0016471	0.00191398	8.82103e-06	0.0573883	5.54837e-18	9.6726e-13	3.11047e-32	1.18514e-70	2.61224e-137	4.43089e-76	4.92182e-135	2.49651e-69	2.23171e-68	0	1.9225e-125	6.21118e-43	9.54859e-99	3.82606e-104	1.38101e-62	1.29737e-121	2.45315e-64	1.29697e-53	2.3955e-189	4.30715e-109	1.61586e-40	0.0034533	0.841214	0.386429	0.246934	0.735735	0.69336	0.513896
WF_6_post_O_2ndAstig	0.434292	0.00739414	0.505576	0.0802782	0.983198	0.252536	0.140123	5.06427e-14	2.49821e-09	2.89296e-33	1.18071e-06	5.26378e-05	3.96264e-17	1.30171e-16	3.32772e-30	0.518913	0.000733075	0.000366512	0.00593806	7.06466e-06	0.00941864	2.25902e-16	2.724e-14	1.12638e-42	4.91557e-88	1.14577e-183	3.53519e-89	9.85356e-176	2.27706e-67	8.83979e-86	1.9225e-125	0	1.0081e-71	3.55694e-142	2.21829e-132	2.51116e-80	4.029e-142	5.26435e-78	7.37623e-68	5.30755e-128	1.2878e-178	6.2514e-68	0.0282221	0.739061	0.123571	0.181163	0.87767	0.959723	0.224388
WF_6_post_O_Spherical	0.503921	0.0598424	0.808996	0.820341	0.409827	0.878507	0.316499	5.40491e-08	3.9341e-05	5.11563e-23	0.00658308	2.71913e-05	6.31631e-07	2.8099e-14	8.57137e-46	0.724065	0.00265938	0.00177018	0.000881154	0.000113689	0.0145114	7.14374e-10	4.25103e-15	2.43889e-24	3.7761e-52	1.2217e-80	2.31981e-46	1.02515e-91	1.57398e-30	2.70201e-59	6.21118e-43	1.0081e-71	0	1.27137e-77	6.90282e-72	1.39256e-50	3.61526e-80	3.84059e-40	3.60237e-54	1.69754e-48	5.77268e-71	1.5856e-140	0.483345	0.853418	0.175701	0.783027	0.18336	0.116487	0.0861259
WF_6_post_I_Astigmatism	0.0630618	0.00296392	0.23625	0.150497	0.963763	0.370612	0.108952	1.9642e-15	2.22855e-10	2.88338e-33	1.42949e-07	9.88647e-06	1.46546e-15	6.58044e-18	4.20617e-32	0.731169	5.51584e-05	2.39512e-05	0.00020732	1.37237e-08	0.00297954	1.52384e-15	2.09731e-17	1.65255e-33	3.45868e-99	3.63845e-144	4.04126e-72	1.26059e-153	2.25003e-53	2.32485e-81	9.54859e-99	3.55694e-142	1.27137e-77	0	4.29384e-172	1.31918e-94	2.83753e-183	1.04069e-85	1.24642e-86	7.88825e-118	9.30529e-182	2.16926e-64	0.0510714	0.984627	0.135323	0.493669	0.732851	0.614938	0.234897
WF_6_post_I_TotalHOA	0.182482	0.00455556	0.142868	0.0697713	0.772313	0.184258	0.299581	7.5835e-19	3.47361e-13	8.55093e-34	3.35445e-09	1.9754e-07	9.91285e-18	3.93164e-17	3.22962e-30	0.177008	3.73527e-07	1.34542e-07	9.55786e-06	7.44837e-11	4.9914e-05	1.26745e-19	1.66197e-19	4.76347e-33	2.09667e-76	1.31014e-155	6.57904e-91	3.2055e-135	4.87122e-64	3.79103e-98	3.82606e-104	2.21829e-132	6.90282e-72	4.29384e-172	0	3.10733e-148	2.27425e-165	1.36502e-127	4.86649e-123	2.08275e-133	6.98246e-190	4.10403e-56	0.0448817	0.871777	0.207471	0.76996	0.422989	0.439564	0.447214
WF_6_post_I_Third	0.0727453	0.000400437	0.0306175	0.0132282	0.191564	0.0342811	0.572354	8.2145e-25	1.25876e-18	4.13819e-31	4.46602e-13	1.14967e-09	5.68597e-16	2.63831e-15	3.82655e-30	0.0272008	8.65928e-11	1.38201e-11	9.62177e-07	6.27923e-15	2.715e-08	1.1852e-19	4.7765e-18	5.94686e-24	1.87779e-49	1.14873e-93	9.64068e-100	2.99009e-71	7.23e-66	2.93328e-93	1.38101e-62	2.51116e-80	1.39256e-50	1.31918e-94	3.10733e-148	0	7.70568e-81	6.06245e-171	2.36341e-178	2.12005e-81	1.31277e-106	2.31888e-37	0.105916	0.950395	0.161245	0.721414	0.239908	0.207855	0.955616
WF_6_post_I_Fourth	0.511906	0.0544714	0.503032	0.25203	0.519515	0.67113	0.173018	2.00297e-14	9.82982e-10	1.86134e-30	3.25748e-07	4.53065e-05	1.53368e-15	3.66193e-17	2.23038e-27	0.570332	0.00149092	0.00100286	0.000599899	1.59918e-06	0.040142	1.29535e-14	1.89125e-17	9.43832e-35	1.70627e-90	3.08953e-161	8.93984e-70	7.92441e-206	1.22548e-52	3.60856e-80	1.29737e-121	4.029e-142	3.61526e-80	2.83753e-183	2.27425e-165	7.70568e-81	0	7.42094e-74	3.46664e-76	2.38685e-138	1.53239e-167	6.55057e-69	0.0188935	0.977659	0.216692	0.372647	0.761896	0.779586	0.278101
WF_6_post_I_Trefoil	0.0434492	0.000163504	0.0351179	0.0169982	0.0565756	0.0177512	0.150106	1.00017e-22	1.90465e-16	5.40412e-34	8.49519e-12	1.27063e-08	1.06394e-20	1.14795e-14	4.02429e-22	0.0110966	7.64914e-11	2.2049e-11	1.22727e-06	9.74845e-15	5.16682e-08	3.42192e-23	2.31954e-18	7.40543e-31	1.08606e-46	7.1254e-82	1.07601e-80	1.84372e-64	6.29882e-70	2.97527e-63	2.45315e-64	5.26435e-78	3.84059e-40	1.04069e-85	1.36502e-127	6.06245e-171	7.42094e-74	0	2.15255e-97	2.28511e-80	7.65489e-104	2.32582e-30	0.0946012	0.991961	0.265426	0.999156	0.488772	0.506233	0.888698
WF_6_post_I_Coma	0.107744	0.00356028	0.0682111	0.0226653	0.447114	0.0751119	0.722452	9.10406e-22	6.63907e-17	1.52772e-24	3.49753e-11	4.66844e-10	1.42686e-10	1.38622e-14	5.17313e-34	0.18629	6.89431e-08	1.53959e-08	8.28397e-06	2.88207e-11	3.95976e-06	2.61139e-13	3.69099e-15	1.15272e-15	6.26187e-46	7.46126e-84	2.80772e-85	6.86025e-67	5.62673e-49	2.85037e-106	1.29697e-53	7.37623e-68	3.60237e-54	1.24642e-86	4.86649e-123	2.36341e-178	3.46664e-76	2.15255e-97	0	4.90232e-71	6.12084e-88	2.94075e-38	0.110609	0.804989	0.154898	0.589632	0.136903	0.0820115	0.862256
WF_6_post_I_Tetrafoil	0.647682	0.174083	0.301547	0.06669	0.822856	0.294876	0.362808	8.91901e-16	2.58271e-11	1.58491e-26	1.44432e-09	0.000205963	1.27564e-16	6.99574e-15	1.63617e-23	0.866633	0.00514801	0.00306058	0.00720654	2.08769e-05	0.0718454	1.6643e-14	7.77145e-12	3.7176e-30	3.0567e-71	5.09809e-137	7.643e-79	1.05394e-130	9.81589e-68	3.39146e-74	2.3955e-189	5.30755e-128	1.69754e-48	7.88825e-118	2.08275e-133	2.12005e-81	2.38685e-138	2.28511e-80	4.90232e-71	0	7.50717e-139	5.22516e-40	0.0046634	0.557877	0.315484	0.318057	0.913663	0.82616	0.55634
WF_6_post_I_2ndAstig	0.196291	0.0129366	0.475193	0.116175	0.982629	0.297805	0.0918655	3.01277e-13	6.21719e-09	6.22107e-30	5.85641e-07	0.000207459	9.96519e-15	5.47789e-15	3.12373e-31	0.60002	0.00144392	0.000658831	0.0116086	6.85052e-06	0.0162037	1.02897e-13	1.25012e-13	1.06375e-38	2.42337e-83	2.88297e-151	8.22877e-81	5.97252e-147	2.27959e-62	1.58519e-78	4.30715e-109	1.2878e-178	5.77268e-71	9.30529e-182	6.98246e-190	1.31277e-106	1.53239e-167	7.65489e-104	6.12084e-88	7.50717e-139	0	1.20253e-58	0.050634	0.846917	0.115849	0.31768	0.917565	0.952401	0.276428
WF_6_post_I_Spherical	0.83665	0.00591868	0.698761	0.663544	0.26373	0.839768	0.68887	4.40099e-07	0.000191627	2.66377e-21	0.0034593	0.00199533	2.02386e-07	7.91635e-13	1.0534e-28	0.111928	0.000691734	0.00024284	0.00316456	3.63622e-06	0.00599992	2.05105e-11	1.55431e-16	1.66077e-35	1.51824e-45	1.38617e-74	1.54414e-44	7.12534e-84	3.37825e-28	3.55395e-59	1.61586e-40	6.2514e-68	1.5856e-140	2.16926e-64	4.10403e-56	2.31888e-37	6.55057e-69	2.32582e-30	2.94075e-38	5.22516e-40	1.20253e-58	0	0.487943	0.99068	0.123216	0.848546	0.206973	0.135624	0.127881
C_6.3_post	0.00136803	0.000312194	0.00808796	0.308443	2.59832e-05	0.166398	0.99115	0.00372407	0.00315069	0.423604	0.00159967	0.427132	0.49632	0.0972546	0.654335	0.703713	0.183381	0.102677	0.347593	0.063032	0.18261	0.109172	0.196567	0.148247	0.0703994	0.0180062	0.0092098	0.0203751	0.00703112	0.0118634	0.0034533	0.0282221	0.483345	0.0510714	0.0448817	0.105916	0.0188935	0.0946012	0.110609	0.0046634	0.050634	0.487943	0	4.52107e-34	7.86627e-37	9.77068e-20	2.04577e-16	2.84006e-10	9.03192e-14
C_4.0_post	7.65672e-07	6.09128e-08	0.0182374	0.350915	0.000704963	0.015932	0.519264	0.00893885	0.00440353	0.952916	0.000869474	0.321078	0.497662	0.909065	0.848625	0.735566	0.142907	0.0729192	0.295473	0.0745867	0.130418	0.1913	0.524443	0.968359	0.95252	0.705416	0.327499	0.972253	0.124598	0.422752	0.841214	0.739061	0.853418	0.984627	0.871777	0.950395	0.977659	0.991961	0.804989	0.557877	0.846917	0.99068	4.52107e-34	0	3.86663e-61	1.01626e-44	2.07887e-31	9.86027e-27	1.38865e-20
C_2.5_post	4.18742e-08	2.45152e-07	0.119643	0.88239	0.000579339	0.0369739	0.18921	0.349203	0.254432	0.390975	0.177845	0.751244	0.962321	0.296171	0.311763	0.662024	0.30022	0.248134	0.296503	0.28214	0.342275	0.316251	0.709161	0.478816	0.420176	0.301045	0.422761	0.248841	0.883853	0.33158	0.386429	0.123571	0.175701	0.135323	0.207471	0.161245	0.216692	0.265426	0.154898	0.315484	0.115849	0.123216	7.86627e-37	3.86663e-61	0	1.55787e-62	5.24987e-45	5.22161e-32	5.14927e-19
C_1.6_post	2.31547e-09	4.19056e-13	0.00271799	0.316474	0.000102088	0.000236622	0.220784	0.102452	0.114468	0.523529	0.0480417	0.726937	0.204121	0.162762	0.24321	0.192815	3.2548e-06	1.72845e-06	0.000371463	4.25377e-06	8.65311e-06	0.000940332	0.127471	0.0548262	0.763989	0.602701	0.799844	0.376827	0.941749	0.629597	0.246934	0.181163	0.783027	0.493669	0.76996	0.721414	0.372647	0.999156	0.589632	0.318057	0.31768	0.848546	9.77068e-20	1.01626e-44	1.55787e-62	0	3.58583e-71	3.59666e-40	4.90682e-18
C_1.0_post	2.91128e-11	9.52397e-13	0.0112836	0.321144	0.000999068	4.35865e-06	0.116511	0.149734	0.205705	0.0749031	0.616093	0.0123056	0.214353	0.230251	0.0668393	0.506615	0.000426596	0.000159662	0.00864483	0.000250514	0.000469552	0.00545935	0.00619806	0.914712	0.71426	0.544676	0.323087	0.716912	0.824991	0.0570111	0.735735	0.87767	0.18336	0.732851	0.422989	0.239908	0.761896	0.488772	0.136903	0.913663	0.917565	0.206973	2.04577e-16	2.07887e-31	5.24987e-45	3.58583e-71	0	3.97108e-49	2.53021e-09
C_0.7_post	4.23694e-07	7.17291e-09	0.116549	0.957315	0.0660881	0.0992367	0.000432475	0.0668709	0.0944509	0.0562448	0.509226	0.00225211	0.183677	0.295348	0.0667786	0.763905	0.0107961	0.00879544	0.0163469	0.0051516	0.0227475	0.0310904	0.00860731	0.7652	0.176766	0.436647	0.179439	0.665558	0.574911	0.0445752	0.69336	0.959723	0.116487	0.614938	0.439564	0.207855	0.779586	0.506233	0.0820115	0.82616	0.952401	0.135624	2.84006e-10	9.86027e-27	5.22161e-32	3.59666e-40	3.97108e-49	0	4.54031e-07
G_6.3_post	0.00387381	0.0370785	0.401727	0.730457	0.00143412	0.346333	0.984561	0.000650061	0.000143628	0.707482	7.08762e-06	0.21046	0.524956	0.881862	0.0930347	0.000498873	0.102253	0.105547	0.215714	0.0433058	0.278584	0.215943	0.560391	0.384193	0.213591	0.604409	0.365209	0.217576	0.118152	0.907478	0.513896	0.224388	0.0861259	0.234897	0.447214	0.955616	0.278101	0.888698	0.862256	0.55634	0.276428	0.127881	9.03192e-14	1.38865e-20	5.14927e-19	4.90682e-18	2.53021e-09	4.54031e-07	0
G_4.0_post	3.88589e-07	0.00042038	0.100689	0.421292	0.000199188	0.265745	0.315253	0.00166503	0.000710402	0.790152	0.000334574	0.0426039	0.415058	0.640665	0.533792	0.189224	0.0455945	0.0424329	0.0915263	0.0356884	0.0818959	0.0772047	0.741331	0.279918	0.959751	0.778665	0.168038	0.718005	0.0623876	0.328377	0.891663	0.728189	0.687469	0.69288	0.967083	0.59402	0.703826	0.691698	0.584845	0.937644	0.734283	0.571921	8.63936e-20	1.5863e-31	7.28496e-35	1.8831e-30	4.87152e-20	3.05579e-15	8.10827e-98
G_2.5_post	1.42627e-05	4.61315e-06	0.340453	0.648461	0.0077329	0.377176	0.0845142	0.000775676	0.000294832	0.954561	3.13367e-06	0.917917	0.108549	0.0456766	0.982934	0.00805977	0.0156376	0.0182505	0.0455596	0.018797	0.0494883	0.0273403	0.606619	0.173366	0.619748	0.935373	0.164899	0.39171	0.0151399	0.962137	0.589237	0.402042	0.39246	0.242311	0.528753	0.931024	0.304435	0.923014	0.773236	0.507646	0.414002	0.285655	1.85112e-18	7.42322e-34	7.89266e-47	6.73034e-46	1.2739e-28	4.62144e-19	1.35343e-42
G_1.6_post	1.59668e-05	1.46743e-05	0.309254	0.220368	0.00278987	0.184562	0.0714497	0.0201091	0.0145555	0.65913	0.00168902	0.74079	0.306957	0.51351	0.526862	0.181587	0.0769974	0.117408	0.0227308	0.0753255	0.245074	0.102029	0.357375	0.0317898	0.6516	0.679375	0.740369	0.423603	0.228998	0.682731	0.383562	0.26618	0.767408	0.281122	0.392479	0.455881	0.369573	0.408222	0.516838	0.405058	0.294736	0.517047	9.47146e-20	3.39484e-36	3.0305e-47	6.82517e-49	2.5232e-31	2.01857e-25	7.55407e-46
G_1.0_post	5.97957e-08	5.07373e-10	0.00632384	0.80322	2.42237e-05	0.000748982	0.0203201	0.0471765	0.0402169	0.667583	0.022276	0.477362	0.260019	0.455776	0.930167	0.204309	0.0183183	0.0205107	0.0156419	0.0280089	0.040041	0.0376063	0.320005	0.0375059	0.443874	0.471063	0.716324	0.206313	0.381699	0.808522	0.270085	0.168624	0.329726	0.142723	0.370325	0.689157	0.208815	0.727798	0.664815	0.353127	0.212749	0.321997	5.88041e-21	6.17905e-38	1.9678e-52	5.42851e-66	6.94703e-46	7.54718e-41	1.07344e-20
G_0.7_post	1.21518e-06	4.0434e-06	0.0409087	0.633883	0.00711287	0.119866	0.0164279	0.629475	0.752323	0.430207	0.598866	0.461688	0.613692	0.933494	0.402078	0.776827	0.0933351	0.0893168	0.118322	0.0481248	0.168577	0.318504	0.122879	0.347346	0.603645	0.365387	0.628781	0.290042	0.706305	0.910922	0.0868124	0.0919057	0.891246	0.232019	0.240733	0.298073	0.258157	0.282247	0.373936	0.140609	0.120024	0.846831	5.31294e-14	4.59285e-33	3.75921e-35	1.35914e-35	9.26881e-33	6.14794e-57	9.72466e-09
General_Health_post	0.983589	0.154738	0.263276	0.810722	0.0134869	0.00903	0.100326	0.184106	0.111931	0.900201	0.0659783	0.278371	0.596977	0.656938	0.203528	0.696827	0.604808	0.513707	0.853506	0.93653	0.222949	0.858617	0.592617	0.670222	0.0976867	0.731774	0.16899	0.895161	0.0495718	0.390064	0.799267	0.580855	0.855297	0.724221	0.603795	0.289336	0.970515	0.241513	0.442671	0.147028	0.285327	0.336008	0.162563	0.00118867	0.170243	0.0345456	0.0444343	0.891602	0.502476
General_Vision_post	1.86851e-06	0.00121366	0.000297227	0.189931	0.185262	0.290262	0.0200143	0.0623107	0.208625	0.000302799	0.971421	0.0131117	0.000436936	0.840806	7.60108e-05	0.0135913	0.0149502	0.00830514	0.116528	0.0460149	0.0026302	0.00708531	0.821062	0.931434	0.000495477	0.0951482	0.0765944	0.163991	0.130858	0.0349544	0.191411	0.0666847	0.222698	0.0539999	0.0999781	0.0707987	0.262717	0.0939516	0.0488406	0.246351	0.157602	0.368356	0.452088	0.0447825	0.0790405	0.110978	0.0537585	0.0190205	0.830501
Peripheral_Vision_post	0.66558	0.581798	0.00886694	0.168921	0.396704	0.87236	0.433421	0.0280834	0.00960771	0.28372	0.0358814	0.0412271	0.319429	0.977846	0.687533	0.0460872	0.00165441	0.0101469	1.18521e-05	0.012755	0.0320074	0.0463813	0.0670493	0.000207766	0.173283	0.022266	0.0395102	0.0338512	0.0177423	0.0617676	0.0343355	0.0243762	0.229796	0.0383694	0.0137899	0.017985	0.0104467	0.00160037	0.12719	0.0152616	0.00636193	0.246427	0.197759	0.00808005	0.0409117	0.0069303	0.0015967	0.0716064	0.808882
Ocular_Pain_post	0.73796	0.996452	0.0420123	0.746765	0.946123	0.0832714	0.00119289	0.950479	0.460872	0.0139871	0.214882	0.976661	0.595816	0.0404225	0.113285	0.74146	0.0512353	0.0113856	0.445209	0.0580121	0.00834356	0.17573	0.741196	0.479679	0.906326	0.0665113	0.0462047	0.14821	0.157586	0.00863259	0.0238982	0.250984	0.690233	0.177811	0.0295631	0.0242624	0.051862	0.0270721	0.0301011	0.00575668	0.0947126	0.603599	0.00361632	0.00181895	0.0235791	0.00900557	0.0680917	0.435423	0.0301924
Color_Vision_post	0.0557304	0.260638	0.013963	0.573756	0.202897	0.46006	0.362017	0.00183163	0.00366719	0.0510594	0.667767	7.34939e-07	0.361151	0.0050579	0.0456463	0.15775	0.0280652	0.00835537	0.161335	0.0497356	0.00129895	0.132025	0.0635332	0.472576	0.0327903	0.0054401	0.00575884	0.0195344	0.0607001	0.000333901	0.0189504	0.0140384	0.0149261	5.21433e-06	2.00078e-10	8.03609e-16	4.50675e-05	2.232e-16	1.53018e-15	3.60069e-05	3.67913e-06	0.563416	0.884516	0.973106	0.627364	0.708306	0.518104	0.805764	0.294869
Role_Limitation_post	0.00562265	0.589817	2.65197e-05	0.830349	0.250566	0.432503	0.0181391	0.982178	0.65016	0.0230719	0.47094	0.558475	0.0138014	0.499651	0.00959276	0.496171	0.185766	0.225645	0.326588	0.284713	0.224137	0.0921399	0.84369	0.896916	0.00584113	0.449473	0.746887	0.3783	0.461426	0.717428	0.0902559	0.207487	0.387418	0.467957	0.769842	0.800821	0.629552	0.923666	0.772863	0.219028	0.577184	0.493465	0.13261	0.14691	0.0502642	0.136572	0.112389	0.622589	0.362042
Mental_Health_post	0.0316691	0.38507	1.02934e-05	0.522776	0.987295	0.0273763	0.0409748	0.485293	0.336652	0.383727	0.226185	0.986583	0.141864	0.101027	0.0626013	0.100548	0.925391	0.993333	0.688853	0.826498	0.864224	0.667378	0.540845	0.343709	0.00986681	0.61914	0.850007	0.466409	0.996998	0.783065	0.222022	0.216546	0.649166	0.470724	0.701204	0.796697	0.617449	0.829861	0.809135	0.412252	0.500794	0.588452	0.0370597	0.0103448	0.0188313	0.107498	0.144023	0.335422	0.293674
Social_Function_post	0.0529025	0.867971	0.0012421	0.599646	0.548484	0.0330635	0.853577	0.685734	0.600701	0.537258	0.411942	0.933898	0.0998983	0.0245922	0.295119	0.103368	0.0132643	0.030031	0.00077593	0.129462	0.00684743	0.114188	0.324768	2.70058e-05	0.782972	0.0255708	0.0820744	0.0225165	0.0326842	0.222194	0.0228061	0.0210057	0.120028	0.0468551	0.0354187	0.0916494	0.0131448	0.0160981	0.398672	0.0159154	0.00824597	0.0535464	0.0592715	0.00164903	0.0114281	0.000406294	0.00572033	0.00856208	0.135375
Dependence_post	0.781618	0.0976369	0.0748267	0.062888	0.576517	0.000132557	0.00646698	0.0844123	0.0567592	0.64263	0.0541467	0.344155	0.819642	0.0741982	0.738531	0.00821724	0.00256879	0.00182781	0.0124067	0.0128358	0.00117925	0.0598969	0.120638	0.0995764	0.0236729	0.678119	0.0928752	0.900144	0.262235	0.0344108	0.698004	0.840054	0.474183	0.823247	0.652166	0.194966	0.980885	0.394832	0.119823	0.737613	0.790322	0.283492	0.577483	0.646657	0.137636	0.372798	0.0491303	0.499759	0.725541
Near_Vision_post	0.000885088	0.16166	0.000210269	0.67705	0.0511655	0.801266	0.00503461	0.77104	0.962792	0.163105	0.992327	0.71523	0.129834	0.187839	0.00246281	0.579599	0.0531729	0.0377242	0.252844	0.114082	0.0242085	0.0685707	0.972607	0.661845	0.00496566	0.235567	0.32803	0.248369	0.36624	0.14896	0.0716301	0.147776	0.806716	0.342299	0.385234	0.638992	0.37052	0.861586	0.457931	0.106777	0.307285	0.982635	0.0030949	4.74186e-05	0.000253087	3.83444e-05	1.30488e-05	0.00412102	0.0324682
Driving_General_post	0.254475	0.61591	0.250624	0.685796	0.60738	0.875141	0.913457	0.131813	0.245655	0.0125939	0.363984	0.340353	0.0268509	0.407108	0.0801498	0.026058	0.0888242	0.10135	0.0968349	0.0719757	0.191069	0.0204121	0.215635	0.888648	0.0123563	0.022579	0.0347536	0.0209913	0.0560449	0.0164731	0.00618038	0.0123432	0.544531	0.0508093	0.268477	0.665241	0.106674	0.886838	0.359547	0.0621378	0.130013	0.106219	0.153107	0.93081	0.868965	0.841057	0.563137	0.3894	0.732636
Distance_Vision_post	0.187168	0.767462	0.000190969	0.575671	0.97779	0.298562	0.223275	0.405334	0.582727	0.136327	0.914578	0.543932	0.107416	0.529289	0.124176	0.644884	0.116295	0.181499	0.0286559	0.421364	0.0744984	0.118771	0.769776	0.0176248	0.218141	0.599199	0.802587	0.552202	0.492788	0.985912	0.537683	0.647088	0.751104	0.940883	0.880383	0.863342	0.53773	0.532212	0.366874	0.416904	0.577625	0.415071	0.736944	0.448468	0.835695	0.120433	0.0775679	0.204286	0.749087
25-item_post	0.0192589	0.53317	5.87045e-05	0.860099	0.945819	0.145411	0.00985608	0.620224	0.302285	0.0353724	0.200779	0.75746	0.0320793	0.478726	0.0525634	0.786737	0.314444	0.427764	0.170635	0.459848	0.450502	0.191102	0.963886	0.405823	0.021417	0.883894	0.572379	0.925696	0.547433	0.659303	0.844188	0.750094	0.645767	0.979646	0.568903	0.294802	0.708249	0.168356	0.52436	0.603712	0.665497	0.888229	0.485846	0.276111	0.172689	0.193664	0.132934	0.20755	0.832117
Driving_Daytime_post	0.961102	0.516583	0.0284804	0.318418	0.165228	0.475145	0.437663	0.29434	0.500693	0.0317789	0.194197	0.246258	0.293952	0.380976	0.00323703	0.258595	0.0548287	0.0966765	0.0317864	0.0173347	0.313148	0.0546086	0.0347749	0.340797	0.0167758	0.159433	0.0650285	0.141197	0.194624	0.0756939	0.430453	0.248929	0.0284337	0.508247	0.850989	0.877189	0.602929	0.441	0.406479	0.86246	0.825398	0.00375772	0.455102	0.991589	0.985198	0.515518	0.510564	0.91658	0.304445
Driving_Nighttime_post	0.680832	0.139757	0.0128818	0.99342	0.00103967	0.134229	0.138855	0.0357331	0.0741932	0.00631872	0.368904	0.0973143	0.00119411	0.860307	0.189093	0.094619	7.05794e-05	3.35388e-05	0.000533063	5.14112e-05	8.75849e-05	0.000280711	0.0090342	0.956794	0.0034276	0.00195169	0.0029042	0.00344623	0.0888669	0.000161063	0.00764741	0.00329145	0.0331577	0.000417292	0.00168513	0.00299002	0.00219817	0.0584694	0.000233638	0.0203214	0.00562431	0.0198503	0.952752	0.979892	0.125588	0.328055	0.177214	0.250426	0.979346
Driving_Adverse_Conditions_post	0.281101	0.057079	0.854553	0.197299	0.0111963	0.167786	0.812781	0.105311	0.24175	0.00036937	0.457851	0.365943	0.000391025	0.207635	0.149278	0.277527	0.0357807	0.034151	0.0262905	0.0119691	0.103158	0.00336716	0.0438092	0.432833	0.000895255	0.00291382	0.00656752	0.00269457	0.0477662	0.001624	0.0175021	0.00297586	0.00697211	0.0088758	0.125787	0.485167	0.0302839	0.907981	0.18952	0.149495	0.0766602	8.80482e-05	0.484408	0.976133	0.986205	0.6051	0.346203	0.314955	0.473173
Spectacle Dependence_Distance_post	0.864575	0.785356	0.0515844	0.395282	0.0221183	0.664249	0.134913	0.103588	0.169175	0.0730583	0.59853	0.113854	0.883323	0.27101	0.00678618	0.159609	0.185201	0.121427	0.61759	0.419424	0.0570257	0.8889	0.50742	0.820203	0.0308019	0.075469	0.132555	0.0719429	0.185988	0.111775	0.46163	0.0723961	0.0101118	0.0134547	0.0357301	0.0310284	0.047089	0.0514473	0.0280654	0.317767	0.0302504	0.0957128	0.00215543	0.0587401	0.0112587	0.041839	0.0852379	0.545119	0.0451447
Spectacle Dependence_Intermediate_post	NA	NA	NA	NA	NA	NA	NA	NA	NA	NA	NA	NA	NA	NA	NA	NA	NA	NA	NA	NA	NA	NA	NA	NA	NA	NA	NA	NA	NA	NA	NA	NA	NA	NA	NA	NA	NA	NA	NA	NA	NA	NA	NA	NA	NA	NA	NA	NA	NA
Spectacle Dependence_Near_post	0.494183	0.53893	0.505653	0.364281	0.0287896	0.770203	0.000646625	0.759718	0.677867	0.974253	0.88231	0.953372	0.840583	0.170562	0.400656	0.957854	0.653805	0.612325	0.293205	0.861641	0.46489	0.632675	0.549779	0.221457	0.128359	0.665878	0.990987	0.507164	0.765761	0.982083	0.119073	0.470108	0.141725	0.821308	0.895739	0.697938	0.565393	0.825902	0.336892	0.184722	0.634254	0.45135	0.459045	0.775943	0.705743	0.274025	0.459891	0.368992	0.748863
[truncated: 24 more columns]

## Sheet: Supplemetal Table 3(C)
Supplemental Table 3 (C) Sample size for calculatiing correlation coefficients for ZMB00
	UDVA_post	CDVA_post	UIVA_post	CIVA_post	UNVA_post	CNVA_post	WF_4_post_O_Astigmatism	WF_4_post_O_TotalHOA	WF_4_post_O_Third	WF_4_post_O_Fourth	WF_4_post_O_Trefoil	WF_4_post_O_Coma	WF_4_post_O_Tetrafoil	WF_4_post_O_2ndAstig	WF_4_post_O_Spherical	WF_4_post_I_Astigmatism	WF_4_post_I_TotalHOA	WF_4_post_I_Third	WF_4_post_I_Fourth	WF_4_post_I_Trefoil	WF_4_post_I_Coma	WF_4_post_I_Tetrafoil	WF_4_post_I_2ndAstig	WF_4_post_I_Spherical	WF_6_post_O_Astigmatism	WF_6_post_O_TotalHOA	WF_6_post_O_Third	WF_6_post_O_Fourth	WF_6_post_O_Trefoil	WF_6_post_O_Coma	WF_6_post_O_Tetrafoil	WF_6_post_O_2ndAstig	WF_6_post_O_Spherical	WF_6_post_I_Astigmatism	WF_6_post_I_TotalHOA	WF_6_post_I_Third	WF_6_post_I_Fourth	WF_6_post_I_Trefoil	WF_6_post_I_Coma	WF_6_post_I_Tetrafoil	WF_6_post_I_2ndAstig	WF_6_post_I_Spherical	C_6.3_post	C_4.0_post	C_2.5_post	C_1.6_post	C_1.0_post	C_0.7_post	G_6.3_post
UDVA_post	1252	1251	1031	1033	1243	1242	943	943	943	943	943	943	943	943	943	943	943	943	943	943	943	943	943	943	858	858	858	858	858	858	858	858	858	858	858	858	858	858	858	858	858	858	279	279	279	279	279	278	279
CDVA_post	1251	1251	1031	1033	1243	1242	942	942	942	942	942	942	942	942	942	942	942	942	942	942	942	942	942	942	857	857	857	857	857	857	857	857	857	857	857	857	857	857	857	857	857	857	279	279	279	279	279	278	279
UIVA_post	1031	1031	1031	1029	1029	1028	835	835	835	835	835	835	835	835	835	835	835	835	835	835	835	835	835	835	762	762	762	762	762	762	762	762	762	762	762	762	762	762	762	762	762	762	220	220	220	220	220	219	220
CIVA_post	1033	1033	1029	1033	1031	1030	837	837	837	837	837	837	837	837	837	837	837	837	837	837	837	837	837	837	764	764	764	764	764	764	764	764	764	764	764	764	764	764	764	764	764	764	222	222	222	222	222	221	222
UNVA_post	1243	1243	1029	1031	1243	1242	940	940	940	940	940	940	940	940	940	940	940	940	940	940	940	940	940	940	856	856	856	856	856	856	856	856	856	856	856	856	856	856	856	856	856	856	279	279	279	279	279	278	279
CNVA_post	1242	1242	1028	1030	1242	1242	939	939	939	939	939	939	939	939	939	939	939	939	939	939	939	939	939	939	855	855	855	855	855	855	855	855	855	855	855	855	855	855	855	855	855	855	279	279	279	279	279	278	279
WF_4_post_O_Astigmatism	943	942	835	837	940	939	953	953	953	953	953	953	953	953	953	953	953	953	953	953	953	953	953	953	868	868	868	868	868	868	868	868	868	868	868	868	868	868	868	868	868	868	279	279	279	279	279	278	279
WF_4_post_O_TotalHOA	943	942	835	837	940	939	953	953	953	953	953	953	953	953	953	953	953	953	953	953	953	953	953	953	868	868	868	868	868	868	868	868	868	868	868	868	868	868	868	868	868	868	279	279	279	279	279	278	279
WF_4_post_O_Third	943	942	835	837	940	939	953	953	953	953	953	953	953	953	953	953	953	953	953	953	953	953	953	953	868	868	868	868	868	868	868	868	868	868	868	868	868	868	868	868	868	868	279	279	279	279	279	278	279
WF_4_post_O_Fourth	943	942	835	837	940	939	953	953	953	953	953	953	953	953	953	953	953	953	953	953	953	953	953	953	868	868	868	868	868	868	868	868	868	868	868	868	868	868	868	868	868	868	279	279	279	279	279	278	279
WF_4_post_O_Trefoil	943	942	835	837	940	939	953	953	953	953	953	953	953	953	953	953	953	953	953	953	953	953	953	953	868	868	868	868	868	868	868	868	868	868	868	868	868	868	868	868	868	868	279	279	279	279	279	278	279
WF_4_post_O_Coma	943	942	835	837	940	939	953	953	953	953	953	953	953	953	953	953	953	953	953	953	953	953	953	953	868	868	868	868	868	868	868	868	868	868	868	868	868	868	868	868	868	868	279	279	279	279	279	278	279
WF_4_post_O_Tetrafoil	943	942	835	837	940	939	953	953	953	953	953	953	953	953	953	953	953	953	953	953	953	953	953	953	868	868	868	868	868	868	868	868	868	868	868	868	868	868	868	868	868	868	279	279	279	279	279	278	279
WF_4_post_O_2ndAstig	943	942	835	837	940	939	953	953	953	953	953	953	953	953	953	953	953	953	953	953	953	953	953	953	868	868	868	868	868	868	868	868	868	868	868	868	868	868	868	868	868	868	279	279	279	279	279	278	279
WF_4_post_O_Spherical	943	942	835	837	940	939	953	953	953	953	953	953	953	953	953	953	953	953	953	953	953	953	953	953	868	868	868	868	868	868	868	868	868	868	868	868	868	868	868	868	868	868	279	279	279	279	279	278	279
WF_4_post_I_Astigmatism	943	942	835	837	940	939	953	953	953	953	953	953	953	953	953	953	953	953	953	953	953	953	953	953	868	868	868	868	868	868	868	868	868	868	868	868	868	868	868	868	868	868	279	279	279	279	279	278	279
WF_4_post_I_TotalHOA	943	942	835	837	940	939	953	953	953	953	953	953	953	953	953	953	953	953	953	953	953	953	953	953	868	868	868	868	868	868	868	868	868	868	868	868	868	868	868	868	868	868	279	279	279	279	279	278	279
WF_4_post_I_Third	943	942	835	837	940	939	953	953	953	953	953	953	953	953	953	953	953	953	953	953	953	953	953	953	868	868	868	868	868	868	868	868	868	868	868	868	868	868	868	868	868	868	279	279	279	279	279	278	279
WF_4_post_I_Fourth	943	942	835	837	940	939	953	953	953	953	953	953	953	953	953	953	953	953	953	953	953	953	953	953	868	868	868	868	868	868	868	868	868	868	868	868	868	868	868	868	868	868	279	279	279	279	279	278	279
WF_4_post_I_Trefoil	943	942	835	837	940	939	953	953	953	953	953	953	953	953	953	953	953	953	953	953	953	953	953	953	868	868	868	868	868	868	868	868	868	868	868	868	868	868	868	868	868	868	279	279	279	279	279	278	279
WF_4_post_I_Coma	943	942	835	837	940	939	953	953	953	953	953	953	953	953	953	953	953	953	953	953	953	953	953	953	868	868	868	868	868	868	868	868	868	868	868	868	868	868	868	868	868	868	279	279	279	279	279	278	279
WF_4_post_I_Tetrafoil	943	942	835	837	940	939	953	953	953	953	953	953	953	953	953	953	953	953	953	953	953	953	953	953	868	868	868	868	868	868	868	868	868	868	868	868	868	868	868	868	868	868	279	279	279	279	279	278	279
WF_4_post_I_2ndAstig	943	942	835	837	940	939	953	953	953	953	953	953	953	953	953	953	953	953	953	953	953	953	953	953	868	868	868	868	868	868	868	868	868	868	868	868	868	868	868	868	868	868	279	279	279	279	279	278	279
WF_4_post_I_Spherical	943	942	835	837	940	939	953	953	953	953	953	953	953	953	953	953	953	953	953	953	953	953	953	953	868	868	868	868	868	868	868	868	868	868	868	868	868	868	868	868	868	868	279	279	279	279	279	278	279
WF_6_post_O_Astigmatism	858	857	762	764	856	855	868	868	868	868	868	868	868	868	868	868	868	868	868	868	868	868	868	868	868	868	868	868	868	868	868	868	868	868	868	868	868	868	868	868	868	868	279	279	279	279	279	278	279
WF_6_post_O_TotalHOA	858	857	762	764	856	855	868	868	868	868	868	868	868	868	868	868	868	868	868	868	868	868	868	868	868	868	868	868	868	868	868	868	868	868	868	868	868	868	868	868	868	868	279	279	279	279	279	278	279
WF_6_post_O_Third	858	857	762	764	856	855	868	868	868	868	868	868	868	868	868	868	868	868	868	868	868	868	868	868	868	868	868	868	868	868	868	868	868	868	868	868	868	868	868	868	868	868	279	279	279	279	279	278	279
WF_6_post_O_Fourth	858	857	762	764	856	855	868	868	868	868	868	868	868	868	868	868	868	868	868	868	868	868	868	868	868	868	868	868	868	868	868	868	868	868	868	868	868	868	868	868	868	868	279	279	279	279	279	278	279
WF_6_post_O_Trefoil	858	857	762	764	856	855	868	868	868	868	868	868	868	868	868	868	868	868	868	868	868	868	868	868	868	868	868	868	868	868	868	868	868	868	868	868	868	868	868	868	868	868	279	279	279	279	279	278	279
WF_6_post_O_Coma	858	857	762	764	856	855	868	868	868	868	868	868	868	868	868	868	868	868	868	868	868	868	868	868	868	868	868	868	868	868	868	868	868	868	868	868	868	868	868	868	868	868	279	279	279	279	279	278	279
WF_6_post_O_Tetrafoil	858	857	762	764	856	855	868	868	868	868	868	868	868	868	868	868	868	868	868	868	868	868	868	868	868	868	868	868	868	868	868	868	868	868	868	868	868	868	868	868	868	868	279	279	279	279	279	278	279
WF_6_post_O_2ndAstig	858	857	762	764	856	855	868	868	868	868	868	868	868	868	868	868	868	868	868	868	868	868	868	868	868	868	868	868	868	868	868	868	868	868	868	868	868	868	868	868	868	868	279	279	279	279	279	278	279
WF_6_post_O_Spherical	858	857	762	764	856	855	868	868	868	868	868	868	868	868	868	868	868	868	868	868	868	868	868	868	868	868	868	868	868	868	868	868	868	868	868	868	868	868	868	868	868	868	279	279	279	279	279	278	279
WF_6_post_I_Astigmatism	858	857	762	764	856	855	868	868	868	868	868	868	868	868	868	868	868	868	868	868	868	868	868	868	868	868	868	868	868	868	868	868	868	868	868	868	868	868	868	868	868	868	279	279	279	279	279	278	279
WF_6_post_I_TotalHOA	858	857	762	764	856	855	868	868	868	868	868	868	868	868	868	868	868	868	868	868	868	868	868	868	868	868	868	868	868	868	868	868	868	868	868	868	868	868	868	868	868	868	279	279	279	279	279	278	279
WF_6_post_I_Third	858	857	762	764	856	855	868	868	868	868	868	868	868	868	868	868	868	868	868	868	868	868	868	868	868	868	868	868	868	868	868	868	868	868	868	868	868	868	868	868	868	868	279	279	279	279	279	278	279
WF_6_post_I_Fourth	858	857	762	764	856	855	868	868	868	868	868	868	868	868	868	868	868	868	868	868	868	868	868	868	868	868	868	868	868	868	868	868	868	868	868	868	868	868	868	868	868	868	279	279	279	279	279	278	279
WF_6_post_I_Trefoil	858	857	762	764	856	855	868	868	868	868	868	868	868	868	868	868	868	868	868	868	868	868	868	868	868	868	868	868	868	868	868	868	868	868	868	868	868	868	868	868	868	868	279	279	279	279	279	278	279
WF_6_post_I_Coma	858	857	762	764	856	855	868	868	868	868	868	868	868	868	868	868	868	868	868	868	868	868	868	868	868	868	868	868	868	868	868	868	868	868	868	868	868	868	868	868	868	868	279	279	279	279	279	278	279
WF_6_post_I_Tetrafoil	858	857	762	764	856	855	868	868	868	868	868	868	868	868	868	868	868	868	868	868	868	868	868	868	868	868	868	868	868	868	868	868	868	868	868	868	868	868	868	868	868	868	279	279	279	279	279	278	279
WF_6_post_I_2ndAstig	858	857	762	764	856	855	868	868	868	868	868	868	868	868	868	868	868	868	868	868	868	868	868	868	868	868	868	868	868	868	868	868	868	868	868	868	868	868	868	868	868	868	279	279	279	279	279	278	279
WF_6_post_I_Spherical	858	857	762	764	856	855	868	868	868	868	868	868	868	868	868	868	868	868	868	868	868	868	868	868	868	868	868	868	868	868	868	868	868	868	868	868	868	868	868	868	868	868	279	279	279	279	279	278	279
C_6.3_post	279	279	220	222	279	279	279	279	279	279	279	279	279	279	279	279	279	279	279	279	279	279	279	279	279	279	279	279	279	279	279	279	279	279	279	279	279	279	279	279	279	279	279	279	279	279	279	278	279
C_4.0_post	279	279	220	222	279	279	279	279	279	279	279	279	279	279	279	279	279	279	279	279	279	279	279	279	279	279	279	279	279	279	279	279	279	279	279	279	279	279	279	279	279	279	279	279	279	279	279	278	279
C_2.5_post	279	279	220	222	279	279	279	279	279	279	279	279	279	279	279	279	279	279	279	279	279	279	279	279	279	279	279	279	279	279	279	279	279	279	279	279	279	279	279	279	279	279	279	279	279	279	279	278	279
C_1.6_post	279	279	220	222	279	279	279	279	279	279	279	279	279	279	279	279	279	279	279	279	279	279	279	279	279	279	279	279	279	279	279	279	279	279	279	279	279	279	279	279	279	279	279	279	279	279	279	278	279
C_1.0_post	279	279	220	222	279	279	279	279	279	279	279	279	279	279	279	279	279	279	279	279	279	279	279	279	279	279	279	279	279	279	279	279	279	279	279	279	279	279	279	279	279	279	279	279	279	279	279	278	279
C_0.7_post	278	278	219	221	278	278	278	278	278	278	278	278	278	278	278	278	278	278	278	278	278	278	278	278	278	278	278	278	278	278	278	278	278	278	278	278	278	278	278	278	278	278	278	278	278	278	278	278	278
G_6.3_post	279	279	220	222	279	279	279	279	279	279	279	279	279	279	279	279	279	279	279	279	279	279	279	279	279	279	279	279	279	279	279	279	279	279	279	279	279	279	279	279	279	279	279	279	279	279	279	278	279
G_4.0_post	279	279	220	222	279	279	279	279	279	279	279	279	279	279	279	279	279	279	279	279	279	279	279	279	279	279	279	279	279	279	279	279	279	279	279	279	279	279	279	279	279	279	279	279	279	279	279	278	279
G_2.5_post	279	279	220	222	279	279	279	279	279	279	279	279	279	279	279	279	279	279	279	279	279	279	279	279	279	279	279	279	279	279	279	279	279	279	279	279	279	279	279	279	279	279	279	279	279	279	279	278	279
G_1.6_post	279	279	220	222	279	279	279	279	279	279	279	279	279	279	279	279	279	279	279	279	279	279	279	279	279	279	279	279	279	279	279	279	279	279	279	279	279	279	279	279	279	279	279	279	279	279	279	278	279
G_1.0_post	279	279	220	222	279	279	279	279	279	279	279	279	279	279	279	279	279	279	279	279	279	279	279	279	279	279	279	279	279	279	279	279	279	279	279	279	279	279	279	279	279	279	279	279	279	279	279	278	279
G_0.7_post	279	279	220	222	279	279	279	279	279	279	279	279	279	279	279	279	279	279	279	279	279	279	279	279	279	279	279	279	279	279	279	279	279	279	279	279	279	279	279	279	279	279	279	279	279	279	279	278	279
General_Health_post	186	186	145	147	186	186	186	186	186	186	186	186	186	186	186	186	186	186	186	186	186	186	186	186	186	186	186	186	186	186	186	186	186	186	186	186	186	186	186	186	186	186	186	186	186	186	186	186	186
General_Vision_post	186	186	145	147	186	186	186	186	186	186	186	186	186	186	186	186	186	186	186	186	186	186	186	186	186	186	186	186	186	186	186	186	186	186	186	186	186	186	186	186	186	186	186	186	186	186	186	186	186
Peripheral_Vision_post	1050	1049	925	929	1047	1046	833	833	833	833	833	833	833	833	833	833	833	833	833	833	833	833	833	833	766	766	766	766	766	766	766	766	766	766	766	766	766	766	766	766	766	766	239	239	239	239	239	238	239
Ocular_Pain_post	186	186	145	147	186	186	186	186	186	186	186	186	186	186	186	186	186	186	186	186	186	186	186	186	186	186	186	186	186	186	186	186	186	186	186	186	186	186	186	186	186	186	186	186	186	186	186	186	186
Color_Vision_post	1048	1047	923	927	1045	1044	833	833	833	833	833	833	833	833	833	833	833	833	833	833	833	833	833	833	766	766	766	766	766	766	766	766	766	766	766	766	766	766	766	766	766	766	239	239	239	239	239	238	239
Role_Limitation_post	186	186	145	147	186	186	186	186	186	186	186	186	186	186	186	186	186	186	186	186	186	186	186	186	186	186	186	186	186	186	186	186	186	186	186	186	186	186	186	186	186	186	186	186	186	186	186	186	186
Mental_Health_post	186	186	145	147	186	186	186	186	186	186	186	186	186	186	186	186	186	186	186	186	186	186	186	186	186	186	186	186	186	186	186	186	186	186	186	186	186	186	186	186	186	186	186	186	186	186	186	186	186
Social_Function_post	186	186	145	147	186	186	186	186	186	186	186	186	186	186	186	186	186	186	186	186	186	186	186	186	186	186	186	186	186	186	186	186	186	186	186	186	186	186	186	186	186	186	186	186	186	186	186	186	186
Dependence_post	186	186	145	147	186	186	186	186	186	186	186	186	186	186	186	186	186	186	186	186	186	186	186	186	186	186	186	186	186	186	186	186	186	186	186	186	186	186	186	186	186	186	186	186	186	186	186	186	186
Near_Vision_post	186	186	145	147	186	186	186	186	186	186	186	186	186	186	186	186	186	186	186	186	186	186	186	186	186	186	186	186	186	186	186	186	186	186	186	186	186	186	186	186	186	186	186	186	186	186	186	186	186
Driving_General_post	150	150	119	121	150	150	150	150	150	150	150	150	150	150	150	150	150	150	150	150	150	150	150	150	150	150	150	150	150	150	150	150	150	150	150	150	150	150	150	150	150	150	150	150	150	150	150	150	150
Distance_Vision_post	186	186	145	147	186	186	186	186	186	186	186	186	186	186	186	186	186	186	186	186	186	186	186	186	186	186	186	186	186	186	186	186	186	186	186	186	186	186	186	186	186	186	186	186	186	186	186	186	186
25-item_post	186	186	145	147	186	186	186	186	186	186	186	186	186	186	186	186	186	186	186	186	186	186	186	186	186	186	186	186	186	186	186	186	186	186	186	186	186	186	186	186	186	186	186	186	186	186	186	186	186
Driving_Daytime_post	810	809	720	724	809	809	641	641	641	641	641	641	641	641	641	641	641	641	641	641	641	641	641	641	590	590	590	590	590	590	590	590	590	590	590	590	590	590	590	590	590	590	177	177	177	177	177	176	177
Driving_Nighttime_post	806	805	720	724	805	805	637	637	637	637	637	637	637	637	637	637	637	637	637	637	637	637	637	637	587	587	587	587	587	587	587	587	587	587	587	587	587	587	587	587	587	587	180	180	180	180	180	179	180
Driving_Adverse_Conditions_post	808	807	726	730	807	807	645	645	645	645	645	645	645	645	645	645	645	645	645	645	645	645	645	645	595	595	595	595	595	595	595	595	595	595	595	595	595	595	595	595	595	595	183	183	183	183	183	182	183
Spectacle Dependence_Distance_post	1034	1033	913	917	1033	1032	820	820	820	820	820	820	820	820	820	820	820	820	820	820	820	820	820	820	755	755	755	755	755	755	755	755	755	755	755	755	755	755	755	755	755	755	231	231	231	231	231	230	231
Spectacle Dependence_Intermediate_post	1036	1035	913	917	1035	1034	820	820	820	820	820	820	820	820	820	820	820	820	820	820	820	820	820	820	755	755	755	755	755	755	755	755	755	755	755	755	755	755	755	755	755	755	231	231	231	231	231	230	231
Spectacle Dependence_Near_post	1038	1037	915	919	1037	1036	822	822	822	822	822	822	822	822	822	822	822	822	822	822	822	822	822	822	757	757	757	757	757	757	757	757	757	757	757	757	757	757	757	757	757	757	233	233	233	233	233	232	233
[truncated: 24 more columns]
