# Supplementary material for: Comparison of visual performance between bifocal and extended-depth-of-focus intraocular lenses
Source: PLoS One. 2023 Jul 13;18(7):e0288602. doi: 10.1371/journal.pone.0288602 (PMC10343039; doi:10.1371/journal.pone.0288602)
Supplement: S4 Table — Pearson’s correlation coefficients (A) and p values from the correlation analysis conducted with the two-sided t test (B) for all possible combinations of postoperative parameters, which were adjusted by multiple regression with the explanatory variables in S1B Table, in the EDOF (ZXR00V) group. The sample size for calculating the correlation coefficients is shown in (C). (XLSX) [file pone.0288602.s004.xlsx]

## Sheet: Supplemetal Table 4(A) 
Supplemental Table 4 (A) Correlation coefficients for ZXR00V
	UDVA_post	CDVA_post	UIVA_post	CIVA_post	UNVA_post	CNVA_post	WF_4_post_O_Astigmatism	WF_4_post_O_TotalHOA	WF_4_post_O_Third	WF_4_post_O_Fourth	WF_4_post_O_Trefoil	WF_4_post_O_Coma	WF_4_post_O_Tetrafoil	WF_4_post_O_2ndAstig	WF_4_post_O_Spherical	WF_4_post_I_Astigmatism	WF_4_post_I_TotalHOA	WF_4_post_I_Third	WF_4_post_I_Fourth	WF_4_post_I_Trefoil	WF_4_post_I_Coma	WF_4_post_I_Tetrafoil	WF_4_post_I_2ndAstig	WF_4_post_I_Spherical	WF_6_post_O_Astigmatism	WF_6_post_O_TotalHOA	WF_6_post_O_Third	WF_6_post_O_Fourth	WF_6_post_O_Trefoil	WF_6_post_O_Coma	WF_6_post_O_Tetrafoil	WF_6_post_O_2ndAstig	WF_6_post_O_Spherical	WF_6_post_I_Astigmatism	WF_6_post_I_TotalHOA	WF_6_post_I_Third	WF_6_post_I_Fourth	WF_6_post_I_Trefoil	WF_6_post_I_Coma	WF_6_post_I_Tetrafoil	WF_6_post_I_2ndAstig	WF_6_post_I_Spherical	C_6.3_post	C_4.0_post	C_2.5_post	C_1.6_post	C_1.0_post	C_0.7_post	G_6.3_post
UDVA_post	1	0.618204	-0.0169195	0.169654	-0.030322	0.186962	-0.300489	0.128445	0.115573	0.121989	0.12718	-0.0133236	0.120763	0.147902	-0.218716	-0.247446	0.220688	0.256249	0.131654	0.306	0.145191	0.110043	0.234496	0.243806	-0.379978	0.152503	0.136912	0.149218	0.109211	0.115328	0.18283	0.194954	0.00519528	-0.259999	0.201526	0.177451	0.210254	0.178691	0.170045	0.227108	0.221548	-0.013163	0.324138	0.321891	0.349841	0.3506	0.366926	0.3755	0.152092
CDVA_post	0.618204	1	0.237905	0.460152	0.0443532	0.262391	-0.294325	0.351805	0.281112	0.425298	0.208344	0.229142	0.412733	0.40073	-0.121651	-0.231038	0.371544	0.375337	0.318378	0.407285	0.269574	0.362951	0.375257	0.262289	-0.40273	0.271286	0.232813	0.2732	0.256681	0.191965	0.28535	0.311451	0.0791638	-0.223176	0.130025	0.0537376	0.214949	0.0731533	0.029899	0.201285	0.157607	0.164268	0.412935	0.312483	0.319785	0.298195	0.321602	0.359274	0.260546
UIVA_post	-0.0169195	0.237905	1	0.455973	0.615912	0.158954	-0.209828	0.110142	0.0556278	0.20857	-0.0232474	0.173685	0.217016	0.0976421	0.176459	0.146869	0.145195	0.13068	0.142702	0.043418	0.212129	0.253162	0.00157312	-0.0993363	0.0223389	0.012811	-0.0514453	0.0641027	0.0669204	-0.121606	0.13044	0.0223215	-0.0161363	-0.0196225	0.0374932	0.0226353	0.0516665	0.0791837	-0.0228782	0.0847276	0.0345173	-0.0812231	0.106323	0.136669	0.182524	0.229571	0.232964	0.0203404	0.231102
CIVA_post	0.169654	0.460152	0.455973	1	0.236002	0.651862	-0.0440296	0.0959866	0.0440204	0.229222	-0.0139716	0.10015	0.277959	0.110927	-0.0133318	0.0352622	0.111063	0.077066	0.108093	0.0676933	0.0555583	0.15541	0.0933498	-0.00169232	0.0144597	0.0414168	-0.0199236	0.0770006	0.0680751	-0.0896885	0.102636	0.0684566	0.0251989	0.00372631	-0.00230537	-0.0374601	0.031193	0.00648379	-0.0687306	0.0295482	0.0030724	0.0385502	0.168215	0.213701	0.314686	0.414677	0.449353	0.374778	0.0563146
UNVA_post	-0.030322	0.0443532	0.615912	0.236002	1	0.27425	-0.149436	-0.0428808	-0.0612215	0.025322	-0.0883425	0.00353936	0.0167323	-0.0183169	0.117376	0.168972	0.0225531	0.0175722	0.00593279	-0.042677	0.0868241	0.0624269	-0.10457	-0.210251	0.086267	-0.117757	-0.160562	-0.0647394	-0.1003	-0.183116	-0.0793958	-0.112213	-0.032497	0.110152	-0.0950807	-0.0961347	-0.0775802	-0.0587436	-0.114974	-0.0909772	-0.0975564	-0.0343528	0.300718	0.333291	0.314024	0.382013	0.319157	0.000220635	0.235866
CNVA_post	0.186962	0.262391	0.158954	0.651862	0.27425	1	-0.068801	-0.083877	-0.0756971	-0.0484714	-0.0681752	-0.0645045	-0.0237392	-0.0326704	-0.124908	0.0480362	-0.0674325	-0.0705592	-0.103314	-0.0665502	-0.0734626	-0.0970454	-0.0860362	-0.0760214	0.128367	-0.109858	-0.129042	-0.0826217	-0.0924414	-0.160616	-0.0747191	-0.0739749	-0.0813787	0.137593	-0.13046	-0.14456	-0.113791	-0.118936	-0.156803	-0.0912593	-0.11629	-0.0250172	0.404903	0.460019	0.486833	0.539684	0.570333	0.53532	0.0808833
WF_4_post_O_Astigmatism	-0.300489	-0.294325	-0.209828	-0.0440296	-0.149436	-0.068801	1	-0.049466	-0.0530184	-0.0271439	-0.0373521	-0.0610761	0.0387867	-0.0913914	0.131881	0.149034	-0.066442	-0.0691444	-0.0864577	-0.114307	0.0107501	0.0369947	-0.0642703	0.112433	0.225368	0.14646	0.13548	0.150787	0.0822661	0.12545	0.170306	0.131879	0.200169	-0.182387	0.216534	0.224014	0.200618	0.189519	0.237594	0.209834	0.203738	0.115276	-0.138322	-0.106763	-0.172185	-0.184721	-0.19121	-0.204975	-0.052288
WF_4_post_O_TotalHOA	0.128445	0.351805	0.110142	0.0959866	-0.0428808	-0.083877	-0.049466	1	0.964254	0.597813	0.86899	0.704754	0.62378	0.522031	0.188524	-0.217737	0.524336	0.540312	0.436787	0.554762	0.454664	0.597309	0.462108	0.182258	-0.469535	0.627563	0.756426	0.511848	0.786076	0.68411	0.582625	0.513591	0.254221	-0.472627	0.469769	0.441913	0.489754	0.402685	0.454071	0.520193	0.428904	0.19167	0.125971	0.0411307	0.0824131	0.0075747	0.0779176	0.141417	0.200411
WF_4_post_O_Third	0.115573	0.281112	0.0556278	0.0440204	-0.0612215	-0.0756971	-0.0530184	0.964254	1	0.372153	0.903654	0.73206	0.420158	0.325959	0.109549	-0.241213	0.411741	0.453665	0.285309	0.450698	0.402299	0.426481	0.312248	0.159315	-0.417379	0.558472	0.697553	0.436311	0.719008	0.647085	0.50021	0.43035	0.236867	-0.42851	0.437503	0.42203	0.435943	0.383156	0.441434	0.466098	0.391806	0.173971	0.124558	0.0627224	0.0959274	0.00797508	0.0617323	0.123265	0.21297
WF_4_post_O_Fourth	0.121989	0.425298	0.20857	0.229222	0.025322	-0.0484714	-0.0271439	0.597813	0.372153	1	0.304944	0.304289	0.953632	0.843573	0.331398	-0.0261561	0.651504	0.580013	0.720398	0.636479	0.435429	0.855285	0.708185	0.170234	-0.418783	0.519725	0.533507	0.491495	0.585027	0.420689	0.553116	0.524783	0.171777	-0.363334	0.312738	0.251187	0.40263	0.243765	0.221719	0.418471	0.31998	0.163546	0.0582224	-0.0404311	0.00591585	-0.016511	0.0830923	0.143429	0.0559828
WF_4_post_O_Trefoil	0.12718	0.208344	-0.0232474	-0.0139716	-0.0883425	-0.0681752	-0.0373521	0.86899	0.903654	0.304944	1	0.38729	0.375744	0.30011	-0.0336155	-0.257141	0.321621	0.358361	0.21327	0.424826	0.235659	0.338906	0.25935	0.159899	-0.363104	0.49781	0.664166	0.370099	0.714478	0.578056	0.439163	0.371525	0.162562	-0.399025	0.399687	0.383016	0.397149	0.340207	0.408599	0.440769	0.36088	0.108141	0.140943	0.092393	0.0678543	-0.00506456	0.0267225	0.0388076	0.241665
WF_4_post_O_Coma	-0.0133236	0.229142	0.173685	0.10015	0.00353936	-0.0645045	-0.0610761	0.704754	0.73206	0.304289	0.38729	1	0.298106	0.23816	0.262465	-0.101104	0.389909	0.420759	0.296007	0.323267	0.491101	0.387374	0.271414	0.0639172	-0.311075	0.397731	0.447545	0.333328	0.419348	0.466788	0.375501	0.318666	0.209015	-0.292978	0.317736	0.318254	0.309509	0.301645	0.319623	0.319607	0.276421	0.146795	-0.000252264	-0.0561921	0.0424761	-0.0173102	0.040714	0.173945	0.0777229
WF_4_post_O_Tetrafoil	0.120763	0.412733	0.217016	0.277959	0.0167323	-0.0237392	0.0387867	0.62378	0.420158	0.953632	0.375744	0.298106	1	0.702499	0.253944	0.0216455	0.631756	0.563592	0.678524	0.603269	0.445004	0.869183	0.606456	0.128036	-0.395175	0.522101	0.543784	0.486683	0.619238	0.406044	0.582852	0.519147	0.135981	-0.372128	0.330885	0.266798	0.416322	0.265075	0.233391	0.449127	0.335802	0.122408	0.0177886	-0.0361317	-0.0163698	-0.0368046	0.0490148	0.132335	0.0315046
WF_4_post_O_2ndAstig	0.147902	0.40073	0.0976421	0.110927	-0.0183169	-0.0326704	-0.0913914	0.522031	0.325959	0.843573	0.30011	0.23816	0.702499	1	0.0645434	-0.247693	0.623437	0.561341	0.703132	0.67588	0.327013	0.690992	0.824687	0.168384	-0.262939	0.348389	0.431318	0.292203	0.424423	0.38326	0.336705	0.332258	0.0205367	-0.215796	0.185844	0.164922	0.231832	0.134906	0.162972	0.261236	0.162778	0.0483718	0.221896	0.0144621	0.0742073	0.0241557	0.108304	0.143976	0.24657
WF_4_post_O_Spherical	-0.218716	-0.121651	0.176459	-0.0133318	0.117376	-0.124908	0.131881	0.188524	0.109549	0.331398	-0.0336155	0.262465	0.253944	0.0645434	1	0.546473	-0.0606764	-0.0786114	-0.0139709	-0.169502	0.0819116	0.226081	-0.100417	0.0181705	-0.420827	0.490412	0.37802	0.542271	0.358883	0.339572	0.470425	0.50598	0.559177	-0.382911	0.342071	0.278523	0.437589	0.23634	0.287849	0.408744	0.391466	0.381845	-0.145958	-0.0699606	-0.0286685	-0.0180118	0.0513541	0.00793365	-0.223078
WF_4_post_I_Astigmatism	-0.247446	-0.231038	0.146869	0.0352622	0.168972	0.0480362	0.149034	-0.217737	-0.241213	-0.0261561	-0.257141	-0.101104	0.0216455	-0.247693	0.546473	1	-0.44731	-0.470937	-0.3792	-0.511382	-0.311546	-0.190893	-0.514945	-0.327099	0.0223239	-0.0758125	-0.172244	0.00247277	-0.161507	-0.229224	0.00059481	-0.00856926	0.0345157	0.0884804	-0.0993865	-0.118809	-0.0471945	-0.130228	-0.119803	-0.026474	-0.0476998	-0.0372888	-0.0840984	0.0839719	0.00936304	0.0241563	0.00741848	0.0297058	-0.178573
WF_4_post_I_TotalHOA	0.220688	0.371544	0.145195	0.111063	0.0225531	-0.0674325	-0.066442	0.524336	0.411741	0.651504	0.321621	0.389909	0.631756	0.623437	-0.0606764	-0.44731	1	0.985577	0.915794	0.955296	0.884852	0.840368	0.839549	0.106178	-0.32661	0.343388	0.367889	0.300425	0.384256	0.345127	0.370928	0.316075	0.00686531	-0.318768	0.291975	0.265786	0.312296	0.276358	0.235048	0.318949	0.2626	-0.00298427	0.0426181	-0.120275	0.0289782	0.0107761	0.0318057	0.112993	0.176541
WF_4_post_I_Third	0.256249	0.375337	0.13068	0.077066	0.0175722	-0.0705592	-0.0691444	0.540312	0.453665	0.580013	0.358361	0.420759	0.563592	0.561341	-0.0786114	-0.470937	0.985577	1	0.842888	0.951898	0.919379	0.788724	0.794453	0.181255	-0.364993	0.378811	0.396602	0.335888	0.405033	0.382026	0.400913	0.347086	0.0594207	-0.366659	0.335052	0.304967	0.352368	0.317754	0.273204	0.358296	0.309107	0.0433766	0.0521821	-0.102377	0.0366264	0.0176985	0.0278052	0.105927	0.166957
WF_4_post_I_Fourth	0.131654	0.318378	0.142702	0.108093	0.00593279	-0.103314	-0.0864577	0.436787	0.285309	0.720398	0.21327	0.296007	0.678524	0.703132	-0.0139709	-0.3792	0.915794	0.842888	1	0.860389	0.703545	0.855171	0.862614	-0.0654273	-0.227647	0.232706	0.268743	0.194766	0.29209	0.240684	0.263703	0.215758	-0.108187	-0.186005	0.165226	0.146775	0.194881	0.146524	0.127166	0.197131	0.131901	-0.100096	-0.00662073	-0.186403	-0.0382944	-0.0675064	-0.0153671	0.0641556	0.167219
WF_4_post_I_Trefoil	0.306	0.407285	0.043418	0.0676933	-0.042677	-0.0665502	-0.114307	0.554762	0.450698	0.636479	0.424826	0.323267	0.603269	0.67588	-0.169502	-0.511382	0.955296	0.951898	0.860389	1	0.760691	0.762444	0.886507	0.230739	-0.377483	0.363619	0.407876	0.312888	0.426363	0.366814	0.387761	0.334395	0.00477065	-0.338028	0.29877	0.268166	0.326054	0.27891	0.237239	0.340286	0.274869	0.0224456	0.0815336	-0.0814132	0.0289858	-0.00936181	0.0217953	0.118306	0.197326
WF_4_post_I_Coma	0.145191	0.269574	0.212129	0.0555583	0.0868241	-0.0734626	0.0107501	0.454664	0.402299	0.435429	0.235659	0.491101	0.445004	0.327013	0.0819116	-0.311546	0.884852	0.919379	0.703545	0.760691	1	0.711185	0.552289	0.0895751	-0.313657	0.359214	0.339664	0.333955	0.331945	0.359501	0.379815	0.332409	0.124288	-0.352028	0.330182	0.298805	0.343038	0.311202	0.27072	0.340495	0.309238	0.0792789	-0.0122015	-0.128595	0.0266801	0.0245527	0.0133092	0.0656876	0.0857551
WF_4_post_I_Tetrafoil	0.110043	0.362951	0.253162	0.15541	0.0624269	-0.0970454	0.0369947	0.597309	0.426481	0.855285	0.338906	0.387374	0.869183	0.690992	0.226081	-0.190893	0.840368	0.788724	0.855171	0.762444	0.711185	1	0.740822	0.142422	-0.460638	0.558219	0.566442	0.522845	0.602231	0.481297	0.598285	0.55121	0.179201	-0.439097	0.395817	0.335029	0.46868	0.326984	0.307177	0.497933	0.391969	0.141804	-0.000481032	-0.121552	-0.0321923	-0.0518795	0.0124815	0.0467123	0.101206
WF_4_post_I_2ndAstig	0.234496	0.375257	0.00157312	0.0933498	-0.10457	-0.0860362	-0.0642703	0.462108	0.312248	0.708185	0.25935	0.271414	0.606456	0.824687	-0.100417	-0.514945	0.839549	0.794453	0.862614	0.886507	0.552289	0.740822	1	0.295945	-0.314834	0.363455	0.39525	0.323353	0.402612	0.350517	0.366606	0.341782	0.0692124	-0.338712	0.322033	0.301334	0.342216	0.306192	0.272615	0.334265	0.29461	0.0366423	0.0957055	-0.109786	0.0175357	-0.0351103	0.0326689	0.10009	0.240399
WF_4_post_I_Spherical	0.243806	0.262289	-0.0993363	-0.00169232	-0.210251	-0.0760214	0.112433	0.182258	0.159315	0.170234	0.159899	0.0639172	0.128036	0.168384	0.0181705	-0.327099	0.106178	0.181255	-0.0654273	0.230739	0.0895751	0.142422	0.295945	1	-0.514674	0.640645	0.54577	0.661791	0.557517	0.463323	0.615646	0.683907	0.658516	-0.567496	0.497952	0.396057	0.588414	0.433354	0.342176	0.576984	0.565787	0.623415	-0.0311039	-0.0183644	-0.0711016	-0.126209	-0.0395105	-0.0881947	-0.0295387
WF_6_post_O_Astigmatism	-0.379978	-0.40273	0.0223389	0.0144597	0.086267	0.128367	0.225368	-0.469535	-0.417379	-0.418783	-0.363104	-0.311075	-0.395175	-0.262939	-0.420827	0.0223239	-0.32661	-0.364993	-0.227647	-0.377483	-0.313657	-0.460638	-0.314834	-0.514674	1	-0.818632	-0.704457	-0.833866	-0.674371	-0.67412	-0.787466	-0.85128	-0.629613	0.734178	-0.597494	-0.464025	-0.74585	-0.435177	-0.465661	-0.728299	-0.671903	-0.53214	0.0197427	0.00603411	-0.00267283	0.0278424	-0.0388597	-0.139461	0.0755035
WF_6_post_O_TotalHOA	0.152503	0.271286	0.012811	0.0414168	-0.117757	-0.109858	0.14646	0.627563	0.558472	0.519725	0.49781	0.397731	0.522101	0.348389	0.490412	-0.0758125	0.343388	0.378811	0.232706	0.363619	0.359214	0.558219	0.363455	0.640645	-0.818632	1	0.937125	0.979671	0.912272	0.879471	0.94658	0.968865	0.819104	-0.818195	0.747054	0.617389	0.881137	0.573906	0.623236	0.8851	0.789899	0.667882	-0.0203377	-0.0501497	-0.0321356	-0.0930253	0.00460212	0.0374528	-0.0148595
WF_6_post_O_Third	0.136912	0.232813	-0.0514453	-0.0199236	-0.160562	-0.129042	0.13548	0.756426	0.697553	0.533507	0.664166	0.447545	0.543784	0.431318	0.37802	-0.172244	0.367889	0.396602	0.268743	0.407876	0.339664	0.566442	0.39525	0.54577	-0.704457	0.937125	1	0.857962	0.953289	0.93159	0.854394	0.872533	0.66653	-0.706255	0.661165	0.572755	0.76135	0.500433	0.599323	0.802694	0.67584	0.560797	0.0221165	-0.0387661	-0.0195734	-0.0908306	0.0130911	0.038117	0.041292
WF_6_post_O_Fourth	0.149218	0.2732	0.0641027	0.0770006	-0.0647394	-0.0826217	0.150787	0.511848	0.436311	0.491495	0.370099	0.333328	0.486683	0.292203	0.542271	0.00247277	0.300425	0.335888	0.194766	0.312888	0.333955	0.522845	0.323353	0.661791	-0.833866	0.979671	0.857962	1	0.847508	0.789552	0.953915	0.978597	0.857773	-0.827267	0.739693	0.593473	0.89585	0.566982	0.585034	0.884994	0.803639	0.694757	-0.0305649	-0.0365799	-0.0298807	-0.0834684	0.00751991	0.0308945	-0.0472228
WF_6_post_O_Trefoil	0.109211	0.256681	0.0669204	0.0680751	-0.1003	-0.0924414	0.0822661	0.786076	0.719008	0.585027	0.714478	0.419348	0.619238	0.424423	0.358883	-0.161507	0.384256	0.405033	0.29209	0.426363	0.331945	0.602231	0.402612	0.557517	-0.674371	0.912272	0.953289	0.847508	1	0.811188	0.878068	0.858648	0.634217	-0.721012	0.679148	0.585836	0.772557	0.556489	0.575813	0.8191	0.703703	0.49892	-0.00337956	-0.023065	-0.0264878	-0.0849049	0.0227323	0.0065914	0.0470468
WF_6_post_O_Coma	0.115328	0.191965	-0.121606	-0.0896885	-0.183116	-0.160616	0.12545	0.68411	0.647085	0.420689	0.578056	0.466788	0.406044	0.38326	0.339572	-0.229224	0.345127	0.382026	0.240684	0.366814	0.359501	0.481297	0.350517	0.463323	-0.67412	0.879471	0.93159	0.789552	0.811188	1	0.742341	0.785964	0.650439	-0.621461	0.579828	0.491519	0.678036	0.393223	0.557673	0.692247	0.571699	0.593831	0.0519913	-0.0415677	0.0100839	-0.0725244	0.00764574	0.0785567	0.0609483
WF_6_post_O_Tetrafoil	0.18283	0.28535	0.13044	0.102636	-0.0793958	-0.0747191	0.170306	0.582625	0.50021	0.553116	0.439163	0.375501	0.582852	0.336705	0.470425	0.00059481	0.370928	0.400913	0.263703	0.387761	0.379815	0.598285	0.366606	0.615646	-0.787466	0.94658	0.854394	0.953915	0.878068	0.742341	1	0.943971	0.708905	-0.826302	0.760341	0.634277	0.888194	0.620949	0.609543	0.931476	0.812098	0.529741	-0.0536852	-0.0577288	-0.0607294	-0.109175	-0.0168649	0.0212604	-0.0370802
WF_6_post_O_2ndAstig	0.194954	0.311451	0.0223215	0.0684566	-0.112213	-0.0739749	0.131879	0.513591	0.43035	0.524783	0.371525	0.318666	0.519147	0.332258	0.50598	-0.00856926	0.316075	0.347086	0.215758	0.334395	0.332409	0.55121	0.341782	0.683907	-0.85128	0.968865	0.872533	0.978597	0.858648	0.785964	0.943971	1	0.799321	-0.788339	0.678835	0.531191	0.845211	0.503612	0.51874	0.855495	0.759475	0.693284	-0.0367338	-0.0373956	-0.028276	-0.0878845	0.022259	0.0509326	-0.0765257
WF_6_post_O_Spherical	0.00519528	0.0791638	-0.0161363	0.0251989	-0.032497	-0.0813787	0.200169	0.254221	0.236867	0.171777	0.162562	0.209015	0.135981	0.0205367	0.559177	0.0345157	0.00686531	0.0594207	-0.108187	0.00477065	0.124288	0.179201	0.0692124	0.658516	-0.629613	0.819104	0.66653	0.857773	0.634217	0.650439	0.708905	0.799321	1	-0.685651	0.630595	0.505841	0.753259	0.484474	0.505542	0.686344	0.687305	0.814339	-0.0294472	0.00343263	0.0146473	-0.0210241	0.0508589	-0.0192372	-0.0454592
WF_6_post_I_Astigmatism	-0.259999	-0.223176	-0.0196225	0.00372631	0.110152	0.137593	-0.182387	-0.472627	-0.42851	-0.363334	-0.399025	-0.292978	-0.372128	-0.215796	-0.382911	0.0884804	-0.318768	-0.366659	-0.186005	-0.338028	-0.352028	-0.439097	-0.338712	-0.567496	0.734178	-0.818195	-0.706255	-0.827267	-0.721012	-0.621461	-0.826302	-0.788339	-0.685651	1	-0.966571	-0.902592	-0.977958	-0.886751	-0.886888	-0.942026	-0.986414	-0.286514	0.0351531	0.0677793	0.0761746	0.0885056	0.0462279	0.0291229	-0.0529845
WF_6_post_I_TotalHOA	0.201526	0.130025	0.0374932	-0.00230537	-0.0950807	-0.13046	0.216534	0.469769	0.437503	0.312738	0.399687	0.317736	0.330885	0.185844	0.342071	-0.0993865	0.291975	0.335052	0.165226	0.29877	0.330182	0.395817	0.322033	0.497952	-0.597494	0.747054	0.661165	0.739693	0.679148	0.579828	0.760341	0.678835	0.630595	-0.966571	1	0.975741	0.952526	0.961799	0.960077	0.923169	0.982313	0.164409	-0.0573156	-0.120561	-0.109567	-0.108774	-0.0758187	-0.0729346	0.0960411
WF_6_post_I_Third	0.177451	0.0537376	0.0226353	-0.0374601	-0.0961347	-0.14456	0.224014	0.441913	0.42203	0.251187	0.383016	0.318254	0.266798	0.164922	0.278523	-0.118809	0.265786	0.304967	0.146775	0.268166	0.298805	0.335029	0.301334	0.396057	-0.464025	0.617389	0.572755	0.593473	0.585836	0.491519	0.634277	0.531191	0.505841	-0.902592	0.975741	1	0.867855	0.983467	0.986492	0.844998	0.930767	-0.00077649	-0.0628404	-0.146167	-0.126684	-0.107484	-0.0915351	-0.097437	0.126753
WF_6_post_I_Fourth	0.210254	0.214949	0.0516665	0.031193	-0.0775802	-0.113791	0.200618	0.489754	0.435943	0.40263	0.397149	0.309509	0.416322	0.231832	0.437589	-0.0471945	0.312296	0.352368	0.194881	0.326054	0.343038	0.46868	0.342216	0.588414	-0.74585	0.881137	0.76135	0.89585	0.772557	0.678036	0.888194	0.845211	0.753259	-0.977958	0.952526	0.867855	1	0.849316	0.853685	0.969186	0.97519	0.383035	-0.0437952	-0.0762106	-0.0782281	-0.107362	-0.0493406	-0.0304986	0.0541226
WF_6_post_I_Trefoil	0.178691	0.0731533	0.0791837	0.00648379	-0.0587436	-0.118936	0.189519	0.402685	0.383156	0.243765	0.340207	0.301645	0.265075	0.134906	0.23634	-0.130228	0.276358	0.317754	0.146524	0.27891	0.311202	0.326984	0.306192	0.433354	-0.435177	0.573906	0.500433	0.566982	0.556489	0.393223	0.620949	0.503612	0.484474	-0.886751	0.961799	0.983467	0.849316	1	0.943255	0.824409	0.924746	-0.0191808	-0.0848614	-0.151332	-0.137165	-0.107438	-0.0958636	-0.120112	0.113505
WF_6_post_I_Coma	0.170045	0.029899	-0.0228782	-0.0687306	-0.114974	-0.156803	0.237594	0.454071	0.441434	0.221719	0.408599	0.319623	0.233391	0.162972	0.287849	-0.119803	0.235048	0.273204	0.127166	0.237239	0.27072	0.307177	0.272615	0.342176	-0.465661	0.623236	0.599323	0.585034	0.575813	0.557673	0.609543	0.51874	0.505542	-0.886888	0.960077	0.986492	0.853685	0.943255	1	0.826584	0.904577	0.00579718	-0.0351919	-0.129794	-0.106027	-0.0945911	-0.082427	-0.0737973	0.145175
WF_6_post_I_Tetrafoil	0.227108	0.201285	0.0847276	0.0295482	-0.0909772	-0.0912593	0.209834	0.520193	0.466098	0.418471	0.440769	0.319607	0.449127	0.261236	0.408744	-0.026474	0.318949	0.358296	0.197131	0.340286	0.340495	0.497933	0.334265	0.576984	-0.728299	0.8851	0.802694	0.884994	0.8191	0.692247	0.931476	0.855495	0.686344	-0.942026	0.923169	0.844998	0.969186	0.824409	0.826584	1	0.946583	0.341086	-0.0485763	-0.0772112	-0.0846192	-0.113968	-0.0440202	-0.0284529	0.0417493
WF_6_post_I_2ndAstig	0.221548	0.157607	0.0345173	0.0030724	-0.0975564	-0.11629	0.203738	0.428904	0.391806	0.31998	0.36088	0.276421	0.335802	0.162778	0.391466	-0.0476998	0.2626	0.309107	0.131901	0.274869	0.309238	0.391969	0.29461	0.565787	-0.671903	0.789899	0.67584	0.803639	0.703703	0.571699	0.812098	0.759475	0.687305	-0.986414	0.982313	0.930767	0.97519	0.924746	0.904577	0.946583	1	0.253226	-0.0613232	-0.0948326	-0.096565	-0.103872	-0.0586703	-0.0580718	0.0485333
WF_6_post_I_Spherical	-0.013163	0.164268	-0.0812231	0.0385502	-0.0343528	-0.0250172	0.115276	0.19167	0.173971	0.163546	0.108141	0.146795	0.122408	0.0483718	0.381845	-0.0372888	-0.00298427	0.0433766	-0.100096	0.0224456	0.0792789	0.141804	0.0366423	0.623415	-0.53214	0.667882	0.560797	0.694757	0.49892	0.593831	0.529741	0.693284	0.814339	-0.286514	0.164409	-0.00077649	0.383035	-0.0191808	0.00579718	0.341086	0.253226	1	0.000849867	0.0543925	0.0541207	-0.00898931	0.066064	0.0257867	-0.146336
C_6.3_post	0.324138	0.412935	0.106323	0.168215	0.300718	0.404903	-0.138322	0.125971	0.124558	0.0582224	0.140943	-0.000252264	0.0177886	0.221896	-0.145958	-0.0840984	0.0426181	0.0521821	-0.00662073	0.0815336	-0.0122015	-0.000481032	0.0957055	-0.0311039	0.0197427	-0.0203377	0.0221165	-0.0305649	-0.00337956	0.0519913	-0.0536852	-0.0367338	-0.0294472	0.0351531	-0.0573156	-0.0628404	-0.0437952	-0.0848614	-0.0351919	-0.0485763	-0.0613232	0.000849867	1	0.832607	0.806145	0.716699	0.663489	0.495684	0.669173
C_4.0_post	0.321891	0.312483	0.136669	0.213701	0.333291	0.460019	-0.106763	0.0411307	0.0627224	-0.0404311	0.092393	-0.0561921	-0.0361317	0.0144621	-0.0699606	0.0839719	-0.120275	-0.102377	-0.186403	-0.0814132	-0.128595	-0.121552	-0.109786	-0.0183644	0.00603411	-0.0501497	-0.0387661	-0.0365799	-0.023065	-0.0415677	-0.0577288	-0.0373956	0.00343263	0.0677793	-0.120561	-0.146167	-0.0762106	-0.151332	-0.129794	-0.0772112	-0.0948326	0.0543925	0.832607	1	0.874401	0.815868	0.790471	0.599953	0.538616
C_2.5_post	0.349841	0.319785	0.182524	0.314686	0.314024	0.486833	-0.172185	0.0824131	0.0959274	0.00591585	0.0678543	0.0424761	-0.0163698	0.0742073	-0.0286685	0.00936304	0.0289782	0.0366264	-0.0382944	0.0289858	0.0266801	-0.0321923	0.0175357	-0.0711016	-0.00267283	-0.0321356	-0.0195734	-0.0298807	-0.0264878	0.0100839	-0.0607294	-0.028276	0.0146473	0.0761746	-0.109567	-0.126684	-0.0782281	-0.137165	-0.106027	-0.0846192	-0.096565	0.0541207	0.806145	0.874401	1	0.912709	0.902716	0.683149	0.52871
C_1.6_post	0.3506	0.298195	0.229571	0.414677	0.382013	0.539684	-0.184721	0.0075747	0.00797508	-0.016511	-0.00506456	-0.0173102	-0.0368046	0.0241557	-0.0180118	0.0241563	0.0107761	0.0176985	-0.0675064	-0.00936181	0.0245527	-0.0518795	-0.0351103	-0.126209	0.0278424	-0.0930253	-0.0908306	-0.0834684	-0.0849049	-0.0725244	-0.109175	-0.0878845	-0.0210241	0.0885056	-0.108774	-0.107484	-0.107362	-0.107438	-0.0945911	-0.113968	-0.103872	-0.00898931	0.716699	0.815868	0.912709	1	0.924017	0.673461	0.428113
C_1.0_post	0.366926	0.321602	0.232964	0.449353	0.319157	0.570333	-0.19121	0.0779176	0.0617323	0.0830923	0.0267225	0.040714	0.0490148	0.108304	0.0513541	0.00741848	0.0318057	0.0278052	-0.0153671	0.0217953	0.0133092	0.0124815	0.0326689	-0.0395105	-0.0388597	0.00460212	0.0130911	0.00751991	0.0227323	0.00764574	-0.0168649	0.022259	0.0508589	0.0462279	-0.0758187	-0.0915351	-0.0493406	-0.0958636	-0.082427	-0.0440202	-0.0586703	0.066064	0.663489	0.790471	0.902716	0.924017	1	0.772329	0.381642
C_0.7_post	0.3755	0.359274	0.0203404	0.374778	0.000220635	0.53532	-0.204975	0.141417	0.123265	0.143429	0.0388076	0.173945	0.132335	0.143976	0.00793365	0.0297058	0.112993	0.105927	0.0641556	0.118306	0.0656876	0.0467123	0.10009	-0.0881947	-0.139461	0.0374528	0.038117	0.0308945	0.0065914	0.0785567	0.0212604	0.0509326	-0.0192372	0.0291229	-0.0729346	-0.097437	-0.0304986	-0.120112	-0.0737973	-0.0284529	-0.0580718	0.0257867	0.495684	0.599953	0.683149	0.673461	0.772329	1	0.242471
G_6.3_post	0.152092	0.260546	0.231102	0.0563146	0.235866	0.0808833	-0.052288	0.200411	0.21297	0.0559828	0.241665	0.0777229	0.0315046	0.24657	-0.223078	-0.178573	0.176541	0.166957	0.167219	0.197326	0.0857551	0.101206	0.240399	-0.0295387	0.0755035	-0.0148595	0.041292	-0.0472228	0.0470468	0.0609483	-0.0370802	-0.0765257	-0.0454592	-0.0529845	0.0960411	0.126753	0.0541226	0.113505	0.145175	0.0417493	0.0485333	-0.146336	0.669173	0.538616	0.52871	0.428113	0.381642	0.242471	1
G_4.0_post	0.237654	0.314252	0.356169	0.162756	0.383577	0.228337	-0.113238	0.216517	0.223009	0.0770536	0.198376	0.121031	0.0733261	0.141943	0.0102987	0.0435204	0.0396353	0.0443428	0.00629715	0.0289894	0.0538149	0.0659371	-0.00424297	-0.083241	0.0157949	0.0423257	0.0970242	0.0230505	0.0808532	0.12062	0.0338003	0.00428192	0.0191388	0.0500222	-0.0467029	-0.052736	-0.0176311	-0.0824354	-0.0209815	0.00689901	-0.0652209	0.0364322	0.766176	0.733916	0.760799	0.608362	0.589403	0.368191	0.732277
G_2.5_post	0.196767	0.184917	0.360835	0.28266	0.395597	0.327762	-0.108658	0.0695323	0.0850603	-0.03768	0.0662294	0.036944	-0.0341829	-0.0185339	0.0899498	0.134118	-0.107026	-0.112807	-0.129128	-0.140535	-0.07403	-0.0503943	-0.134145	-0.131156	0.030127	0.00149472	0.0243673	-0.000658093	0.0183954	0.0456059	-0.0159667	-0.0188391	0.0729136	0.0864331	-0.0845791	-0.0964031	-0.0537241	-0.11983	-0.0655383	-0.0336807	-0.0831502	0.072759	0.673339	0.736992	0.823765	0.769733	0.750928	0.478113	0.607801
G_1.6_post	0.231252	0.234363	0.310084	0.358407	0.310073	0.40513	-0.138052	0.0764625	0.0622645	0.0601138	0.0430336	0.0149956	0.0322428	0.068858	0.112364	0.0998556	-0.0502427	-0.0582122	-0.0681358	-0.0602713	-0.0550305	-0.0123338	-0.0234422	-0.0212063	-0.0382502	0.0517522	0.0374255	0.0665321	0.0652115	0.0337714	0.0484988	0.0629203	0.120761	0.0288119	-0.0561544	-0.0902695	-0.00788995	-0.0883211	-0.0831256	0.00087163	-0.0287062	0.130426	0.666056	0.754185	0.861584	0.828649	0.843682	0.582487	0.493773
G_1.0_post	0.277351	0.30692	0.270642	0.357078	0.290247	0.380223	-0.114132	0.105522	0.0819449	0.10797	0.0348904	0.0658598	0.0768216	0.119263	0.0738734	0.0630715	0.0186393	0.0105158	-0.00905556	0.00315468	0.00569098	0.0332789	0.0528601	0.00893019	-0.0608081	0.0677775	0.0547592	0.0810963	0.0694855	0.0533911	0.067031	0.0829115	0.0965206	0.00822372	-0.0344859	-0.0675469	0.0181321	-0.0651154	-0.0630878	0.0178926	-0.0104401	0.118431	0.648847	0.720613	0.819885	0.79796	0.80128	0.637921	0.522139
G_0.7_post	0.270176	0.352295	0.097776	0.332213	0.0932732	0.364764	-0.10547	0.0581144	0.0243981	0.153594	-0.0250123	0.0388747	0.103996	0.207742	-0.0498487	-0.0504932	0.118712	0.100187	0.109464	0.144316	0.0173671	0.0492408	0.205836	0.0399844	-0.0595232	0.0143889	-0.0161844	0.0302195	-0.0205425	0.0186128	-0.00931477	0.0297263	0.0626784	0.0684507	-0.109151	-0.143383	-0.044798	-0.138381	-0.138924	-0.0744434	-0.0936713	0.134051	0.439541	0.5414	0.628607	0.592773	0.682161	0.763535	0.430228
General_Health_post	-0.0666367	-0.0867117	-0.0586542	-0.0798184	-0.134648	0.00170821	0.409229	0.148221	0.174277	0.011759	0.0625528	0.248192	0.0280356	-0.109937	0.456812	0.092058	-0.0524758	-0.0330824	-0.126933	-0.130089	0.111945	0.0901396	-0.103208	0.22024	-0.164825	0.400305	0.385781	0.396484	0.345605	0.372194	0.388053	0.405398	0.437306	-0.343213	0.31975	0.287364	0.367316	0.249567	0.29965	0.406183	0.351875	0.274589	0.0592485	0.187579	0.142871	0.0659614	0.145455	0.0857779	0.0676412
General_Vision_post	-0.364119	-0.313299	0.0217729	-0.0800178	0.105539	0.0890612	0.276897	0.165565	0.193667	-0.0533883	0.201036	0.157251	-0.0860901	0.0356691	0.158351	0.179204	-0.0920139	-0.07022	-0.153926	-0.0958793	0.000762932	-0.0440722	-0.078422	-0.0311301	0.199322	0.0710063	0.128677	0.0437097	0.140516	0.0859051	0.055497	0.0266424	0.0966313	-0.0427918	0.134899	0.170981	0.0813818	0.172366	0.157283	0.122279	0.114438	0.0252713	-0.0149205	-0.0958318	-0.118735	-0.120876	-0.121246	-0.19962	0.0262847
Peripheral_Vision_post	-0.229199	-0.221308	-0.0189064	-0.100969	-0.0368574	-0.0861071	0.148901	0.349467	0.3885	-0.0302657	0.32322	0.363813	-0.0211788	-0.105003	0.27682	0.0353874	-0.0015073	0.0613696	-0.110981	0.0127328	0.151186	-0.00483464	-0.0636918	0.163287	-0.143496	0.345076	0.352492	0.310759	0.342575	0.350034	0.325306	0.25362	0.291657	-0.260307	0.313497	0.300804	0.300462	0.296683	0.299454	0.313813	0.296621	0.214241	-0.249631	-0.333135	-0.351737	-0.336336	-0.357974	-0.372605	-0.268101
Ocular_Pain_post	-0.348666	-0.331333	0.176388	-0.0402145	0.241148	0.143914	0.112569	0.0633817	0.147484	-0.285851	0.205698	0.0310198	-0.18207	-0.312706	0.0755526	0.130305	-0.0632704	-0.0125648	-0.2121	-0.110466	0.145196	-0.0528533	-0.278631	0.0080746	0.00701108	0.1804	0.206486	0.166168	0.196448	0.225429	0.143803	0.148743	0.204397	0.0109673	0.00693932	-0.0396546	0.0762051	-0.0522438	-0.0230655	0.123919	0.0215903	0.268176	-0.0161675	0.0783809	0.0607427	0.016711	0.00330298	-0.130001	0.112382
Color_Vision_post	0.177133	0.122569	0.131351	0.0927004	0.0313016	-0.0971008	0.155965	0.305504	0.300351	0.166064	0.152954	0.409328	0.130975	0.095529	0.221086	-0.0471093	0.181126	0.216048	0.117829	0.172708	0.235061	0.197815	0.241003	0.269313	-0.22367	0.318886	0.231939	0.32499	0.255849	0.192321	0.37254	0.251138	0.263243	-0.539442	0.602257	0.614096	0.527391	0.636684	0.585436	0.486254	0.571099	-0.063462	-0.0400642	-0.149758	-0.13988	-0.118913	-0.10229	-0.140403	0.0152093
Role_Limitation_post	-0.251755	-0.12343	0.0432587	0.0087692	0.152391	0.034988	0.188209	0.269776	0.300487	-0.00100108	0.265422	0.244704	-0.0190474	-0.0308246	0.246456	0.166817	-0.0760481	-0.0223859	-0.193451	-0.056803	0.0497215	0.00496127	-0.0643094	0.213584	-0.118563	0.304524	0.28063	0.296105	0.29709	0.241561	0.259722	0.253914	0.366232	-0.210163	0.25592	0.238409	0.255888	0.25634	0.217692	0.251306	0.25801	0.310897	-0.00434336	-0.0961501	-0.112189	-0.113257	-0.13034	-0.29509	-0.0328585
Mental_Health_post	-0.348265	-0.120556	0.229189	0.0205456	0.260183	0.0638008	0.0628086	0.290631	0.31255	0.0462696	0.284997	0.260731	0.00847261	0.0712817	0.102235	-0.0546442	0.105034	0.146645	-0.00384913	0.105144	0.197943	0.102733	0.059857	0.144412	0.0079099	0.205724	0.203634	0.192946	0.264307	0.190268	0.169675	0.132739	0.245513	-0.120931	0.165933	0.148689	0.167017	0.185232	0.123049	0.151441	0.153376	0.232151	0.0480516	-0.0391746	-0.0424284	-0.0535957	-0.083813	-0.298539	0.105223
Social_Function_post	-0.465711	-0.346833	-0.00378771	-0.0441996	0.0791612	-0.00780544	0.313591	0.149746	0.193767	-0.133546	0.182045	0.155177	-0.119601	-0.188595	0.279494	0.127094	-0.142846	-0.120302	-0.170914	-0.206178	0.0344912	-0.050178	-0.202448	-0.0559878	0.100047	0.159661	0.169573	0.133551	0.169542	0.196485	0.104516	0.0874778	0.18217	-0.0971004	0.165455	0.165133	0.143215	0.155303	0.176919	0.133747	0.14396	0.139587	-0.21928	-0.328803	-0.309167	-0.319852	-0.33171	-0.451352	-0.221931
Dependence_post	-0.17818	0.0491595	0.163331	-0.01716	0.174293	0.00726024	0.226979	0.277402	0.288342	0.117488	0.179745	0.341607	0.0940029	0.0695397	0.208003	-0.0983898	0.227909	0.247271	0.156198	0.157543	0.341541	0.270561	0.14443	0.161681	-0.0953777	0.309803	0.26667	0.311887	0.285449	0.281293	0.292323	0.26968	0.33359	-0.251192	0.247069	0.19628	0.29878	0.209915	0.182499	0.273358	0.262533	0.29058	0.148031	0.130036	0.10217	0.0467451	0.0479774	-0.124148	0.293963
Near_Vision_post	-0.223347	-0.107599	-0.0641363	0.0352813	0.0909676	0.0217707	0.262351	0.188789	0.188482	0.0531895	0.156845	0.149132	0.0428306	0.00486807	0.20411	0.206912	-0.137752	-0.127632	-0.142807	-0.158008	-0.0551843	0.011351	-0.0877389	0.025802	0.0451603	0.138737	0.13671	0.115002	0.144599	0.119681	0.0792829	0.0933326	0.19286	-0.0602185	0.131729	0.141054	0.096055	0.152679	0.129073	0.0798217	0.109214	0.184788	-0.0890423	-0.233272	-0.220989	-0.185282	-0.204938	-0.348765	-0.166281
Driving_General_post	-0.51935	-0.19089	0.290953	0.00308301	0.327714	0.0157385	-0.0225625	0.182168	0.193963	0.0501405	0.130661	0.228862	0.0717391	-0.0383718	0.221642	0.218041	-0.0103919	-0.0181226	-0.0105541	-0.0702982	0.0885571	0.105869	-0.0949189	-0.0869404	0.0447898	0.0878482	0.0732038	0.0965691	0.123771	0.0760237	0.0646984	0.0580581	0.153554	0.163868	-0.117392	-0.142785	-0.0678004	-0.108224	-0.166729	-0.0654992	-0.121879	0.268597	0.0060924	-0.0507732	-0.0498947	-0.0911776	-0.122089	-0.254207	0.123016
Distance_Vision_post	-0.455941	-0.312483	0.206131	0.101872	0.263357	0.0647649	0.257915	0.154598	0.182897	-0.0717253	0.157096	0.16664	-0.0124851	-0.188692	0.321617	0.31105	-0.163653	-0.151635	-0.190469	-0.235616	0.00708999	-0.0153962	-0.235572	-0.11047	0.0962618	0.168096	0.153355	0.16534	0.177224	0.149411	0.163882	0.0991234	0.196541	-0.0514637	0.14318	0.133126	0.143691	0.137657	0.132278	0.154261	0.121902	0.143253	-0.148505	-0.240625	-0.238978	-0.230641	-0.265527	-0.385994	-0.123368
25-item_post	-0.451112	-0.256796	0.149274	-0.011684	0.208884	0.0463376	0.260885	0.273564	0.313853	-0.034101	0.25507	0.297875	-0.0142055	-0.111235	0.328765	0.172355	-0.0498353	-0.0153575	-0.141458	-0.106457	0.139879	0.0593143	-0.141879	0.0662559	-0.0062694	0.293953	0.29048	0.277812	0.305932	0.290767	0.251009	0.228856	0.341796	-0.123559	0.180245	0.152876	0.205985	0.159601	0.145866	0.217752	0.175168	0.324301	-0.0493219	-0.0997798	-0.113368	-0.143111	-0.15388	-0.323603	0.00878559
Driving_Daytime_post	-0.251965	-0.249857	0.134733	-0.052847	0.116848	-0.0472934	-0.0298225	0.190545	0.287145	-0.229316	0.236492	0.287577	-0.214055	-0.149583	-0.0697045	-0.178193	0.171999	0.229109	0.0737929	0.125315	0.320377	0.0175237	-0.0606768	-0.0781799	0.0475996	0.0303887	0.0552394	-0.0178433	0.0411909	0.162517	-0.0129794	-0.0479689	-0.0131847	-0.013498	0.0774759	0.0902112	0.0331482	0.0987508	0.0978397	0.0419493	0.0281919	0.0105083	-0.161362	-0.273164	-0.205045	-0.279848	-0.28707	-0.375327	0.0144001
Driving_Nighttime_post	-0.436898	-0.181981	0.122762	0.0479271	0.249313	0.112574	-0.0781269	-0.0605145	-0.0580544	-0.0306209	-0.0399756	-0.0481674	0.00620415	-0.0912055	0.0337347	0.270132	-0.209686	-0.255988	-0.106619	-0.22538	-0.215735	-0.115547	-0.264041	-0.357824	0.326905	-0.293168	-0.240318	-0.288588	-0.179658	-0.234335	-0.281898	-0.285084	-0.218054	0.573024	-0.539724	-0.535685	-0.502404	-0.501448	-0.553508	-0.45728	-0.548436	0.113487	0.0257227	0.0993289	0.0552547	0.0325629	0.0157174	-0.121203	-0.0149795
Driving_Adverse_Conditions_post	-0.509701	-0.137376	0.166914	-0.0102388	0.193203	-0.0733587	-0.0649995	0.194677	0.201879	0.100455	0.0905749	0.305761	0.11216	-0.0237311	0.181915	0.15542	0.0766448	0.0505201	0.117919	0.00641485	0.146085	0.114929	-0.0599217	-0.217409	0.121342	-0.0521539	-0.0485793	-0.0569254	-0.00624779	-0.00446755	-0.0608671	-0.0819202	-0.0271468	0.352454	-0.326746	-0.349305	-0.267708	-0.313723	-0.37253	-0.268002	-0.333319	0.241672	-0.0958928	-0.0707275	-0.0432872	-0.0821936	-0.10795	-0.13992	0.0716249
Spectacle Dependence_Distance_post	0.0120577	-0.204564	-0.184898	-0.201635	0.0252849	0.0403977	-0.0154776	-0.222547	-0.172079	-0.322371	-0.117834	-0.192997	-0.257552	-0.254793	-0.311878	-0.117218	-0.200804	-0.23611	-0.0789362	-0.21051	-0.186769	-0.217639	-0.162535	-0.17511	0.14898	-0.226405	-0.178713	-0.244044	-0.237239	-0.0918532	-0.236641	-0.222888	-0.235854	0.250627	-0.2177	-0.203213	-0.226158	-0.217613	-0.17509	-0.210673	-0.240197	-0.102265	0.000712748	0.0676065	0.0354816	0.0309211	-0.00403249	-0.063882	0.000303618
Spectacle Dependence_Intermediate_post	NA	NA	NA	NA	NA	NA	NA	NA	NA	NA	NA	NA	NA	NA	NA	NA	NA	NA	NA	NA	NA	NA	NA	NA	NA	NA	NA	NA	NA	NA	NA	NA	NA	NA	NA	NA	NA	NA	NA	NA	NA	NA	NA	NA	NA	NA	NA	NA	NA
Spectacle Dependence_Near_post	-0.304185	-0.0406756	0.293303	0.0411599	0.240458	-0.0896831	-0.109448	0.0920223	0.111029	0.00151692	0.0637128	0.207239	0.0208041	0.0285369	-0.0967333	0.10024	0.242497	0.204581	0.325197	0.197488	0.203091	0.179111	0.15005	-0.25402	0.165602	-0.166412	-0.174613	-0.154902	-0.112489	-0.199581	-0.110424	-0.196549	-0.209415	0.16161	-0.0842106	-0.0683963	-0.108736	-0.0230949	-0.106421	-0.119303	-0.110963	-0.177636	-0.0996325	-0.223456	-0.186491	-0.190624	-0.253841	-0.307926	0.182476
[truncated: 24 more columns]

## Sheet: Supplemetal Table 4(B)
Supplemental Table 4 (B) P values for ZXR00V
	UDVA_post	CDVA_post	UIVA_post	CIVA_post	UNVA_post	CNVA_post	WF_4_post_O_Astigmatism	WF_4_post_O_TotalHOA	WF_4_post_O_Third	WF_4_post_O_Fourth	WF_4_post_O_Trefoil	WF_4_post_O_Coma	WF_4_post_O_Tetrafoil	WF_4_post_O_2ndAstig	WF_4_post_O_Spherical	WF_4_post_I_Astigmatism	WF_4_post_I_TotalHOA	WF_4_post_I_Third	WF_4_post_I_Fourth	WF_4_post_I_Trefoil	WF_4_post_I_Coma	WF_4_post_I_Tetrafoil	WF_4_post_I_2ndAstig	WF_4_post_I_Spherical	WF_6_post_O_Astigmatism	WF_6_post_O_TotalHOA	WF_6_post_O_Third	WF_6_post_O_Fourth	WF_6_post_O_Trefoil	WF_6_post_O_Coma	WF_6_post_O_Tetrafoil	WF_6_post_O_2ndAstig	WF_6_post_O_Spherical	WF_6_post_I_Astigmatism	WF_6_post_I_TotalHOA	WF_6_post_I_Third	WF_6_post_I_Fourth	WF_6_post_I_Trefoil	WF_6_post_I_Coma	WF_6_post_I_Tetrafoil	WF_6_post_I_2ndAstig	WF_6_post_I_Spherical	C_6.3_post	C_4.0_post	C_2.5_post	C_1.6_post	C_1.0_post	C_0.7_post	G_6.3_post
UDVA_post	0	5.3618e-14	0.860096	0.0750578	0.742337	0.0408848	0.000854061	0.162078	0.208752	0.184409	0.166288	0.88516	0.188893	0.106939	0.0163964	0.00643466	0.0154289	0.00472791	0.151757	0.000676608	0.113597	0.231509	0.00993904	0.00728713	1.86416e-05	0.0963437	0.135927	0.10382	0.235078	0.209723	0.0456391	0.0328608	0.95509	0.00413299	0.0273004	0.0525078	0.0211698	0.0508532	0.0633395	0.0126138	0.0150225	0.886534	0.000304316	0.000336896	8.97652e-05	8.6444e-05	3.75388e-05	2.57605e-05	0.0972556
CDVA_post	5.3618e-14	0	0.0119262	3.7523e-07	0.630505	0.00378952	0.00110234	8.1408e-05	0.00186987	1.28483e-06	0.0223996	0.0118212	2.80609e-06	5.74965e-06	0.185639	0.0111216	2.94041e-05	2.39926e-05	0.000394357	3.89938e-06	0.00290656	4.61844e-05	2.40967e-05	0.00380358	5.1118e-06	0.00272561	0.0105001	0.00253536	0.00465563	0.0356906	0.00158266	0.000534969	0.390082	0.0142791	0.156933	0.559943	0.0183922	0.427178	0.745808	0.027489	0.0855803	0.0729994	2.77192e-06	0.000511452	0.000370337	0.000939781	0.000341308	6.00334e-05	0.00405202
UIVA_post	0.860096	0.0119262	0	4.92765e-07	6.26295e-13	0.0956458	0.0270834	0.249818	0.561989	0.0280374	0.808636	0.0682946	0.0221455	0.307958	0.0639353	0.124	0.12839	0.171598	0.13515	0.650929	0.0254094	0.00734338	0.986926	0.299599	0.815979	0.893837	0.5918	0.503874	0.48527	0.203579	0.172394	0.81612	0.86651	0.838029	0.696033	0.813581	0.590206	0.408744	0.811618	0.376617	0.719107	0.396743	0.266718	0.152626	0.0551894	0.0153607	0.0138704	0.832952	0.014672
CIVA_post	0.0750578	3.7523e-07	4.92765e-07	0	0.0126448	9.28837e-15	0.646341	0.316271	0.646409	0.0155216	0.884284	0.295636	0.00313918	0.246441	0.889548	0.713306	0.245859	0.421428	0.258791	0.480232	0.562478	0.103372	0.32981	0.985936	0.880271	0.666033	0.835578	0.421823	0.477753	0.349212	0.283753	0.475283	0.792918	0.969038	0.980842	0.696288	0.745183	0.946153	0.473515	0.758194	0.974469	0.687903	0.0775997	0.0243174	0.000768841	6.04294e-06	7.5321e-07	5.4871e-05	0.557163
UNVA_post	0.742337	0.630505	6.26295e-13	0.0126448	0	0.00243623	0.103311	0.641908	0.506529	0.783678	0.337311	0.969396	0.856063	0.842601	0.20169	0.0650511	0.806842	0.848922	0.948723	0.643493	0.345713	0.49818	0.255692	0.021172	0.348828	0.200222	0.0798004	0.482368	0.275723	0.0452952	0.38869	0.222379	0.724573	0.231042	0.301605	0.296253	0.399663	0.523917	0.211136	0.323042	0.289135	0.70953	0.000845922	0.000199428	0.000478084	1.66689e-05	0.00038088	0.9981	0.00950203
CNVA_post	0.0408848	0.00378952	0.0956458	9.28837e-15	0.00243623	0	0.455261	0.362393	0.411236	0.599077	0.459381	0.483962	0.796898	0.723162	0.174049	0.602365	0.464298	0.443794	0.261476	0.470177	0.42522	0.29168	0.350124	0.409229	0.162335	0.2323	0.160119	0.369646	0.315283	0.0796989	0.417323	0.42199	0.376915	0.133972	0.155537	0.11519	0.215905	0.195723	0.0872087	0.321538	0.205924	0.786219	4.4948e-06	1.2508e-07	1.71974e-08	2.0105e-10	1.04719e-11	3.55468e-10	0.379836
WF_4_post_O_Astigmatism	0.000854061	0.00110234	0.0270834	0.646341	0.103311	0.455261	0	0.591593	0.565215	0.768537	0.685455	0.507541	0.674048	0.320835	0.151047	0.104251	0.4709	0.453008	0.34776	0.213815	0.907231	0.688308	0.485553	0.22147	0.0133284	0.11044	0.140109	0.100194	0.371717	0.172173	0.0629299	0.151053	0.0283775	0.0461743	0.0175283	0.013909	0.0280174	0.0381561	0.0089751	0.0214353	0.0256189	0.209931	0.131904	0.245799	0.0600376	0.0434089	0.0364371	0.0253379	0.570592
WF_4_post_O_TotalHOA	0.162078	8.1408e-05	0.249818	0.316271	0.641908	0.362393	0.591593	0	6.59867e-70	5.64302e-13	7.42581e-38	2.64442e-19	2.73353e-14	9.67764e-10	0.0391987	0.016896	7.92281e-10	1.89796e-10	6.11556e-07	4.87876e-11	1.82234e-07	5.96836e-13	1.07818e-07	0.0463322	6.30671e-08	1.71732e-14	1.69074e-23	2.30138e-09	2.06441e-26	7.15194e-18	2.93257e-12	1.98827e-09	0.00508041	5.02561e-08	6.19967e-08	4.35256e-07	1.37102e-08	5.12544e-06	1.89911e-07	1.13399e-09	1.02079e-06	0.0359806	0.170387	0.655571	0.37086	0.93456	0.39761	0.125001	0.0281827
WF_4_post_O_Third	0.208752	0.00186987	0.561989	0.646409	0.506529	0.411236	0.565215	6.59867e-70	0	2.84639e-05	2.81966e-45	2.12253e-21	1.77533e-06	0.000280069	0.233622	0.00795411	2.98067e-06	1.95347e-07	0.00158521	2.39815e-07	5.2433e-06	1.19175e-06	0.000516733	0.0821997	2.10992e-06	3.40564e-11	8.62314e-19	6.31018e-07	2.28742e-20	1.40614e-15	5.98563e-09	9.30138e-07	0.00919356	1.04689e-06	5.83406e-07	1.5791e-06	6.46446e-07	1.56489e-05	4.49403e-07	8.09554e-08	9.62836e-06	0.0573905	0.175269	0.496144	0.297301	0.931109	0.502983	0.18169	0.0195218
WF_4_post_O_Fourth	0.184409	1.28483e-06	0.0280374	0.0155216	0.783678	0.599077	0.768537	5.64302e-13	2.84639e-05	0	0.000707721	0.000727712	2.2492e-63	1.19087e-33	0.000217875	0.776736	7.77905e-16	3.8605e-12	1.78717e-20	5.5988e-15	6.68626e-07	1.7303e-35	1.48693e-19	0.0630428	1.93402e-06	1.18046e-09	3.5205e-10	1.19658e-08	2.27262e-12	1.71747e-06	5.71379e-11	7.61973e-10	0.060655	4.52763e-05	0.000505786	0.00565183	5.14194e-06	0.00729728	0.0149428	1.97182e-06	0.000367124	0.0742871	0.527612	0.661064	0.948869	0.857947	0.366916	0.119669	0.54364
WF_4_post_O_Trefoil	0.166288	0.0223996	0.808636	0.884284	0.337311	0.459381	0.685455	7.42581e-38	2.81966e-45	0.000707721	0	1.24281e-05	2.3471e-05	0.000867714	0.715494	0.00457989	0.000341024	5.84762e-05	0.0193472	1.32384e-06	0.00956715	0.000152869	0.00423082	0.0810696	4.58209e-05	7.25787e-09	1.34994e-16	3.17524e-05	5.06085e-20	4.73624e-12	5.2274e-07	2.9434e-05	0.0760706	6.3522e-06	6.11165e-06	1.57703e-05	7.08374e-06	0.000143637	3.60382e-06	4.69791e-07	5.13965e-05	0.239725	0.124668	0.315538	0.461502	0.956219	0.772032	0.675194	0.00783406
WF_4_post_O_Coma	0.88516	0.0118212	0.0682946	0.295636	0.969396	0.483962	0.507541	2.64442e-19	2.12253e-21	0.000727712	1.24281e-05	0	0.000943233	0.0088083	0.00377925	0.271873	1.07227e-05	1.70994e-06	0.00102878	0.000316575	1.23415e-08	1.23695e-05	0.00271248	0.487959	0.000543786	6.84883e-06	2.97606e-07	0.000199079	1.86725e-06	7.70163e-08	2.37804e-05	0.000389325	0.0219606	0.00116472	0.000405788	0.000396548	0.000581968	0.000813649	0.000373031	0.000373294	0.00224215	0.109619	0.997818	0.542132	0.645057	0.851149	0.658841	0.0584991	0.398794
WF_4_post_O_Tetrafoil	0.188893	2.80609e-06	0.0221455	0.00313918	0.856063	0.796898	0.674048	2.73353e-14	1.77533e-06	2.2492e-63	2.3471e-05	0.000943233	0	3.84361e-19	0.00513029	0.814472	1.01838e-14	2.05875e-11	1.66669e-17	3.05578e-13	3.53575e-07	6.84524e-38	2.12396e-13	0.163429	7.93918e-06	9.61923e-10	1.37747e-10	1.73974e-08	4.73646e-14	4.19952e-06	2.86315e-12	1.24046e-09	0.138636	2.85024e-05	0.000223141	0.00322302	2.25212e-06	0.0034348	0.0103045	2.6713e-07	0.000177184	0.182896	0.847084	0.695215	0.859149	0.689827	0.594982	0.151378	0.732661
WF_4_post_O_2ndAstig	0.106939	5.74965e-06	0.307958	0.246441	0.842601	0.723162	0.320835	9.67764e-10	0.000280069	1.19087e-33	0.000867714	0.0088083	3.84361e-19	0	0.483698	0.00638009	2.85034e-14	2.57152e-11	3.46182e-19	2.4718e-17	0.000266865	2.45632e-18	5.52368e-31	0.0660034	0.00371446	9.64504e-05	8.73768e-07	0.00120204	1.35805e-06	1.55588e-05	0.000169766	0.000209312	0.823818	0.0179259	0.0421282	0.0718498	0.0108397	0.141811	0.0753228	0.00395203	0.0756752	0.599828	0.0148607	0.875422	0.420529	0.793414	0.239014	0.11825	0.00663121
WF_4_post_O_Spherical	0.0163964	0.185639	0.0639353	0.889548	0.20169	0.174049	0.151047	0.0391987	0.233622	0.000217875	0.715494	0.00377925	0.00513029	0.483698	0	1.07193e-10	0.510328	0.393408	0.879621	0.064201	0.373788	0.0130314	0.275158	0.843843	1.70272e-06	1.30239e-08	2.07453e-05	1.58474e-10	5.69367e-05	0.000148074	5.9088e-08	3.74337e-09	3.17918e-11	1.58623e-05	0.0001313	0.00206776	5.80098e-07	0.00935505	0.00143271	3.57263e-06	9.81641e-06	1.68234e-05	0.11168	0.44768	0.755934	0.845189	0.577503	0.931758	0.0143227
WF_4_post_I_Astigmatism	0.00643466	0.0111216	0.124	0.713306	0.0650511	0.602365	0.104251	0.016896	0.00795411	0.776736	0.00457989	0.271873	0.814472	0.00638009	1.07193e-10	0	3.02399e-07	5.69107e-08	1.94518e-05	2.39284e-09	0.000532764	0.036754	1.77377e-09	0.000265807	0.808767	0.410521	0.0599487	0.978616	0.0780197	0.01179	0.994856	0.92599	0.708215	0.336554	0.28014	0.1962	0.608747	0.15628	0.192461	0.774095	0.604912	0.68596	0.361123	0.361848	0.919157	0.793408	0.935906	0.748436	0.0510091
WF_4_post_I_TotalHOA	0.0154289	2.94041e-05	0.12839	0.245859	0.806842	0.464298	0.4709	7.92281e-10	2.98067e-06	7.77905e-16	0.000341024	1.07227e-05	1.01838e-14	2.85034e-14	0.510328	3.02399e-07	0	6.7808e-93	1.43348e-48	2.73085e-64	5.92546e-41	3.56971e-33	4.7071e-33	0.248413	0.000271844	0.000123192	3.56848e-05	0.000856361	1.47225e-05	0.000113196	3.03843e-05	0.000436804	0.940677	0.000387567	0.00121318	0.00334595	0.000515642	0.00224762	0.00976096	0.000384449	0.00376073	0.974194	0.643952	0.190698	0.753382	0.907007	0.730204	0.221135	0.0537505
WF_4_post_I_Third	0.00472791	2.39926e-05	0.171598	0.421428	0.848922	0.443794	0.453008	1.89796e-10	1.95347e-07	3.8605e-12	5.84762e-05	1.70994e-06	2.05875e-11	2.57152e-11	0.393408	5.69107e-08	6.7808e-93	0	1.5088e-33	1.86574e-62	1.22426e-49	1.07701e-26	2.55076e-27	0.0475678	4.15347e-05	1.98702e-05	7.31154e-06	0.000176468	4.46013e-06	1.6657e-05	5.68824e-06	0.000102839	0.519136	3.8068e-05	0.000183573	0.000707029	7.91507e-05	0.000405471	0.00253503	5.86695e-05	0.000592147	0.638059	0.571374	0.265848	0.691252	0.84785	0.763063	0.251565	0.0683642
WF_4_post_I_Fourth	0.151757	0.000394357	0.13515	0.258791	0.948723	0.261476	0.34776	6.11556e-07	0.00158521	1.78717e-20	0.0193472	0.00102878	1.66669e-17	3.46182e-19	0.879621	1.94518e-05	1.43348e-48	1.5088e-33	0	2.43198e-36	3.23283e-19	1.80681e-35	1.00881e-36	0.477717	0.0123996	0.0105367	0.00299829	0.033033	0.00120753	0.00809665	0.00361222	0.0179468	0.239521	0.041947	0.0713199	0.109667	0.0329274	0.110284	0.166334	0.0309217	0.150983	0.276705	0.942786	0.041503	0.677954	0.463808	0.867695	0.488195	0.0679268
WF_4_post_I_Trefoil	0.000676608	3.89938e-06	0.650929	0.480232	0.643493	0.470177	0.213815	4.87876e-11	2.39815e-07	5.5988e-15	1.32384e-06	0.000316575	3.05578e-13	2.4718e-17	0.064201	2.39284e-09	2.73085e-64	1.86574e-62	2.43198e-36	0	6.84234e-24	4.6918e-24	2.65057e-41	0.0112294	2.13606e-05	4.46132e-05	3.76389e-06	0.000502478	1.20077e-06	3.77604e-05	1.21041e-05	0.00018935	0.958757	0.000159412	0.000917558	0.00306346	0.000278849	0.002037	0.00908134	0.000143091	0.00237937	0.807745	0.376005	0.376712	0.753319	0.919168	0.813212	0.200035	0.0307522
WF_4_post_I_Coma	0.113597	0.00290656	0.0254094	0.562478	0.345713	0.42522	0.907231	1.82234e-07	5.2433e-06	6.68626e-07	0.00956715	1.23415e-08	3.53575e-07	0.000266865	0.373788	0.000532764	5.92546e-41	1.22426e-49	3.23283e-19	6.84234e-24	0	8.92693e-20	6.18404e-11	0.330586	0.00048585	5.59811e-05	0.000147426	0.00019331	0.000212392	5.51657e-05	1.88083e-05	0.000207831	0.176213	8.05072e-05	0.000230548	0.000916223	0.000125303	0.000540806	0.00278431	0.000141662	0.000588814	0.389391	0.894773	0.161584	0.772383	0.790096	0.885283	0.477846	0.351706
WF_4_post_I_Tetrafoil	0.231509	4.61844e-05	0.00734338	0.103372	0.49818	0.29168	0.688308	5.96836e-13	1.19175e-06	1.7303e-35	0.000152869	1.23695e-05	6.84524e-38	2.45632e-18	0.0130314	0.036754	3.56971e-33	1.07701e-26	1.80681e-35	4.6918e-24	8.92693e-20	0	3.97424e-22	0.120723	1.19712e-07	3.49055e-11	1.5499e-11	9.01914e-10	3.43707e-13	2.62707e-08	5.35363e-13	6.85372e-11	0.0501849	5.25019e-07	7.65108e-06	0.000183771	6.7123e-08	0.000267219	0.000643391	7.18649e-09	9.53932e-06	0.122359	0.99584	0.186	0.727053	0.573611	0.892373	0.613933	0.271386
WF_4_post_I_2ndAstig	0.00993904	2.40967e-05	0.986926	0.32981	0.255692	0.350124	0.485553	1.07818e-07	0.000516733	1.48693e-19	0.00423082	0.00271248	2.12396e-13	5.52368e-31	0.275158	1.77377e-09	4.7071e-33	2.55076e-27	1.00881e-36	2.65057e-41	6.18404e-11	3.97424e-22	0	0.00103141	0.000461378	4.4994e-05	7.90483e-06	0.000315346	5.14753e-06	8.67996e-05	3.8174e-05	0.000133151	0.452563	0.000154295	0.000334753	0.000824339	0.000130389	0.000671073	0.0025922	0.000190511	0.00108954	0.691125	0.298425	0.232606	0.849232	0.703421	0.723175	0.278784	0.00817447
WF_4_post_I_Spherical	0.00728713	0.00380358	0.299599	0.985936	0.021172	0.409229	0.22147	0.0463322	0.0821997	0.0630428	0.0810696	0.487959	0.163429	0.0660034	0.843843	0.000265807	0.248413	0.0475678	0.477717	0.0112294	0.330586	0.120723	0.00103141	0	1.81483e-09	3.27482e-15	1.14483e-10	1.88702e-16	3.7375e-11	9.88486e-08	7.27058e-14	7.37766e-18	2.98009e-16	1.39441e-11	7.17598e-09	7.54561e-06	1.58073e-12	7.65623e-07	0.000130638	5.29413e-12	1.65478e-11	2.85781e-14	0.735935	0.842198	0.44029	0.169574	0.668321	0.340187	0.748769
WF_6_post_O_Astigmatism	1.86416e-05	5.1118e-06	0.815979	0.880271	0.348828	0.162335	0.0133284	6.30671e-08	2.10992e-06	1.93402e-06	4.58209e-05	0.000543786	7.93918e-06	0.00371446	1.70272e-06	0.808767	0.000271844	4.15347e-05	0.0123996	2.13606e-05	0.00048585	1.19712e-07	0.000461378	1.81483e-09	0	3.39084e-30	2.77864e-19	3.07736e-32	3.08947e-17	3.20566e-17	1.46882e-26	7.65976e-35	1.33139e-14	1.42444e-21	5.84725e-13	9.39942e-08	1.47333e-22	6.79737e-07	8.35525e-08	4.27063e-21	4.43669e-17	3.97905e-10	0.830526	0.947848	0.976886	0.762756	0.67347	0.13036	0.412437
WF_6_post_O_TotalHOA	0.0963437	0.00272561	0.893837	0.666033	0.200222	0.2323	0.11044	1.71732e-14	3.40564e-11	1.18046e-09	7.25787e-09	6.84883e-06	9.61923e-10	9.64504e-05	1.30239e-08	0.410521	0.000123192	1.98702e-05	0.0105367	4.46132e-05	5.59811e-05	3.49055e-11	4.4994e-05	3.27482e-15	3.39084e-30	0	8.82006e-56	3.55916e-84	1.44855e-47	7.45397e-40	7.7627e-60	2.18079e-73	2.95009e-30	3.85511e-30	1.1577e-22	5.90959e-14	3.44794e-40	7.27343e-12	2.92098e-14	5.25706e-41	8.04405e-27	7.94376e-17	0.825498	0.586472	0.727515	0.312223	0.960213	0.685925	0.872028
WF_6_post_O_Third	0.135927	0.0105001	0.5918	0.835578	0.0798004	0.160119	0.140109	1.69074e-23	8.62314e-19	3.5205e-10	1.34994e-16	2.97606e-07	1.37747e-10	8.73768e-07	2.07453e-05	0.0599487	3.56848e-05	7.31154e-06	0.00299829	3.76389e-06	0.000147426	1.5499e-11	7.90483e-06	1.14483e-10	2.77864e-19	8.82006e-56	0	6.24354e-36	3.43787e-63	1.08742e-53	2.41906e-35	1.64074e-38	9.64246e-17	2.05782e-19	2.06022e-16	8.18303e-12	5.93953e-24	5.87881e-09	4.76765e-13	2.9598e-28	2.48635e-17	2.71275e-11	0.81051	0.674212	0.831958	0.323826	0.887151	0.680656	0.654306
WF_6_post_O_Fourth	0.10382	0.00253536	0.503874	0.421823	0.482368	0.369646	0.100194	2.30138e-09	6.31018e-07	1.19658e-08	3.17524e-05	0.000199079	1.73974e-08	0.00120204	1.58474e-10	0.978616	0.000856361	0.000176468	0.033033	0.000502478	0.00019331	9.01914e-10	0.000315346	1.88702e-16	3.07736e-32	3.55916e-84	6.24354e-36	0	2.99016e-34	8.77065e-27	1.58097e-63	7.20046e-83	6.71182e-36	2.49588e-31	4.95032e-22	9.11729e-13	2.20889e-43	1.4683e-11	2.271e-12	5.53379e-41	2.29709e-28	1.35169e-18	0.740346	0.691625	0.745958	0.364744	0.935032	0.738726	0.608531
WF_6_post_O_Trefoil	0.235078	0.00465563	0.48527	0.477753	0.275723	0.315283	0.371717	2.06441e-26	2.28742e-20	2.27262e-12	5.06085e-20	1.86725e-06	4.73646e-14	1.35805e-06	5.69367e-05	0.0780197	1.47225e-05	4.46013e-06	0.00120753	1.20077e-06	0.000212392	3.43707e-13	5.14753e-06	3.7375e-11	3.08947e-17	1.44855e-47	3.43787e-63	2.99016e-34	0	2.88186e-29	1.41374e-39	4.79156e-36	7.4656e-15	1.60192e-20	1.51782e-17	2.08469e-12	4.98437e-25	4.12904e-11	5.97659e-12	2.95414e-30	3.14928e-19	6.64029e-09	0.970777	0.802546	0.77398	0.356519	0.805338	0.943282	0.609869
WF_6_post_O_Coma	0.209723	0.0356906	0.203579	0.349212	0.0452952	0.0796989	0.172173	7.15194e-18	1.40614e-15	1.71747e-06	4.73624e-12	7.70163e-08	4.19952e-06	1.55588e-05	0.000148074	0.01179	0.000113196	1.6657e-05	0.00809665	3.77604e-05	5.51657e-05	2.62707e-08	8.67996e-05	9.88486e-08	3.20566e-17	7.45397e-40	1.08742e-53	8.77065e-27	2.88186e-29	0	2.95167e-22	2.12158e-26	8.98087e-16	3.62317e-14	3.93643e-12	1.19434e-08	1.79299e-17	8.88006e-06	3.68118e-11	2.01481e-18	9.11461e-12	8.76559e-13	0.572784	0.652148	0.912957	0.431172	0.933947	0.395758	0.508432
WF_6_post_O_Tetrafoil	0.0456391	0.00158266	0.172394	0.283753	0.38869	0.417323	0.0629299	2.93257e-12	5.98563e-09	5.71379e-11	5.2274e-07	2.37804e-05	2.86315e-12	0.000169766	5.9088e-08	0.994856	3.03843e-05	5.68824e-06	0.00361222	1.21041e-05	1.88083e-05	5.35363e-13	3.8174e-05	7.27058e-14	1.46882e-26	7.7627e-60	2.41906e-35	1.58097e-63	1.41374e-39	2.95167e-22	0	1.19867e-58	1.31644e-19	3.36449e-31	7.37335e-24	7.40928e-15	1.15297e-41	3.85447e-14	1.48734e-13	1.19571e-53	2.22984e-29	4.92621e-10	0.560326	0.531124	0.509958	0.235233	0.854935	0.818479	0.687625
WF_6_post_O_2ndAstig	0.0328608	0.000534969	0.81612	0.475283	0.222379	0.42199	0.151053	1.98827e-09	9.30138e-07	7.61973e-10	2.9434e-05	0.000389325	1.24046e-09	0.000209312	3.74337e-09	0.92599	0.000436804	0.000102839	0.0179468	0.00018935	0.000207831	6.85372e-11	0.000133151	7.37766e-18	7.65976e-35	2.18079e-73	1.64074e-38	7.20046e-83	4.79156e-36	2.12158e-26	1.19867e-58	0	7.23385e-28	1.18437e-26	1.5908e-17	4.33064e-10	6.72961e-34	4.54328e-09	1.28448e-09	1.59876e-35	8.87145e-24	1.70931e-18	0.690394	0.685109	0.759173	0.339831	0.809313	0.58225	0.40612
WF_6_post_O_Spherical	0.95509	0.390082	0.86651	0.792918	0.724573	0.376915	0.0283775	0.00508041	0.00919356	0.060655	0.0760706	0.0219606	0.138636	0.823818	3.17918e-11	0.708215	0.940677	0.519136	0.239521	0.958757	0.176213	0.0501849	0.452563	2.98009e-16	1.33139e-14	2.95009e-30	9.64246e-17	6.71182e-36	7.4656e-15	8.98087e-16	1.31644e-19	7.23385e-28	0	5.6437e-18	1.1779e-14	3.78608e-09	3.27018e-23	2.06194e-08	3.88033e-09	5.07172e-18	4.37034e-18	1.17856e-29	0.749522	0.970318	0.873841	0.819707	0.581183	0.835497	0.621996
WF_6_post_I_Astigmatism	0.00413299	0.0142791	0.838029	0.969038	0.231042	0.133972	0.0461743	5.02561e-08	1.04689e-06	4.52763e-05	6.3522e-06	0.00116472	2.85024e-05	0.0179259	1.58623e-05	0.336554	0.000387567	3.8068e-05	0.041947	0.000159412	8.05072e-05	5.25019e-07	0.000154295	1.39441e-11	1.42444e-21	3.85511e-30	2.05782e-19	2.49588e-31	1.60192e-20	3.62317e-14	3.36449e-31	1.18437e-26	5.6437e-18	0	1.35343e-71	5.214e-45	4.01266e-82	2.352e-41	2.19954e-41	8.47822e-58	2.03477e-94	0.00151112	0.703077	0.461998	0.408283	0.336416	0.616112	0.753212	0.565464
WF_6_post_I_TotalHOA	0.0273004	0.156933	0.696033	0.980842	0.301605	0.155537	0.0175283	6.19967e-08	5.83406e-07	0.000505786	6.11165e-06	0.000405788	0.000223141	0.0421282	0.0001313	0.28014	0.00121318	0.000183573	0.0713199	0.000917558	0.000230548	7.65108e-06	0.000334753	7.17598e-09	5.84725e-13	1.1577e-22	2.06022e-16	4.95032e-22	1.51782e-17	3.93643e-12	7.37335e-24	1.5908e-17	1.1779e-14	1.35343e-71	0	1.07313e-79	8.75231e-63	3.09531e-68	3.97115e-67	7.99854e-51	1.04169e-87	0.0727512	0.534073	0.18964	0.233546	0.23697	0.410483	0.430536	0.296726
WF_6_post_I_Third	0.0525078	0.559943	0.813581	0.696288	0.296253	0.11519	0.013909	4.35256e-07	1.5791e-06	0.00565183	1.57703e-05	0.000396548	0.00322302	0.0718498	0.00206776	0.1962	0.00334595	0.000707029	0.109667	0.00306346	0.000916223	0.000183771	0.000824339	7.54561e-06	9.39942e-08	5.90959e-14	8.18303e-12	9.11729e-13	2.08469e-12	1.19434e-08	7.40928e-15	4.33064e-10	3.78608e-09	5.214e-45	1.07313e-79	0	1.19326e-37	2.01174e-89	1.4573e-94	7.25116e-34	2.14965e-53	0.993284	0.495333	0.111164	0.167961	0.242609	0.320072	0.29179	0.167726
WF_6_post_I_Fourth	0.0211698	0.0183922	0.590206	0.745183	0.399663	0.215905	0.0280174	1.37102e-08	6.46446e-07	5.14194e-06	7.08374e-06	0.000581968	2.25212e-06	0.0108397	5.80098e-07	0.608747	0.000515642	7.91507e-05	0.0329274	0.000278849	0.000125303	6.7123e-08	0.000130389	1.58073e-12	1.47333e-22	3.44794e-40	5.93953e-24	2.20889e-43	4.98437e-25	1.79299e-17	1.15297e-41	6.72961e-34	3.27018e-23	4.01266e-82	8.75231e-63	1.19326e-37	0	1.56404e-34	3.15252e-35	1.19433e-73	3.98134e-79	1.57536e-05	0.634816	0.408061	0.395726	0.243148	0.592534	0.741955	0.557131
WF_6_post_I_Trefoil	0.0508532	0.427178	0.408744	0.946153	0.523917	0.195723	0.0381561	5.12544e-06	1.56489e-05	0.00729728	0.000143637	0.000813649	0.0034348	0.141811	0.00935505	0.15628	0.00224762	0.000405471	0.110284	0.002037	0.000540806	0.000267219	0.000671073	7.65623e-07	6.79737e-07	7.27343e-12	5.87881e-09	1.4683e-11	4.12904e-11	8.88006e-06	3.85447e-14	4.54328e-09	2.06194e-08	2.352e-41	3.09531e-68	2.01174e-89	1.56404e-34	0	2.48218e-58	6.01314e-31	2.46423e-51	0.835279	0.356767	0.0989576	0.1352	0.242809	0.297624	0.193205	0.217066
WF_6_post_I_Coma	0.0633395	0.745808	0.811618	0.473515	0.211136	0.0872087	0.0089751	1.89911e-07	4.49403e-07	0.0149428	3.60382e-06	0.000373031	0.0103045	0.0753228	0.00143271	0.192461	0.00976096	0.00253503	0.166334	0.00908134	0.00278431	0.000643391	0.0025922	0.000130638	8.35525e-08	2.92098e-14	4.76765e-13	2.271e-12	5.97659e-12	3.68118e-11	1.48734e-13	1.28448e-09	3.88033e-09	2.19954e-41	3.97115e-67	1.4573e-94	3.15252e-35	2.48218e-58	0	3.08447e-31	1.64227e-45	0.949893	0.702765	0.157677	0.249091	0.304112	0.370779	0.425089	0.113637
WF_6_post_I_Tetrafoil	0.0126138	0.027489	0.376617	0.758194	0.323042	0.321538	0.0214353	1.13399e-09	8.09554e-08	1.97182e-06	4.69791e-07	0.000373294	2.6713e-07	0.00395203	3.57263e-06	0.774095	0.000384449	5.86695e-05	0.0309217	0.000143091	0.000141662	7.18649e-09	0.000190511	5.29413e-12	4.27063e-21	5.25706e-41	2.9598e-28	5.53379e-41	2.95414e-30	2.01481e-18	1.19571e-53	1.59876e-35	5.07172e-18	8.47822e-58	7.99854e-51	7.25116e-34	1.19433e-73	6.01314e-31	3.08447e-31	0	7.73684e-60	0.00013769	0.598285	0.401915	0.358146	0.215185	0.633076	0.758714	0.650728
WF_6_post_I_2ndAstig	0.0150225	0.0855803	0.719107	0.974469	0.289135	0.205924	0.0256189	1.02079e-06	9.62836e-06	0.000367124	5.13965e-05	0.00224215	0.000177184	0.0756752	9.81641e-06	0.604912	0.00376073	0.000592147	0.150983	0.00237937	0.000588814	9.53932e-06	0.00108954	1.65478e-11	4.43669e-17	8.04405e-27	2.48635e-17	2.29709e-28	3.14928e-19	9.11461e-12	2.22984e-29	8.87145e-24	4.37034e-18	2.03477e-94	1.04169e-87	2.14965e-53	3.98134e-79	2.46423e-51	1.64227e-45	7.73684e-60	0	0.00526186	0.505822	0.302874	0.294087	0.258894	0.524436	0.530442	0.59861
WF_6_post_I_Spherical	0.886534	0.0729994	0.396743	0.687903	0.70953	0.786219	0.209931	0.0359806	0.0573905	0.0742871	0.239725	0.109619	0.182896	0.599828	1.68234e-05	0.68596	0.974194	0.638059	0.276705	0.807745	0.389391	0.122359	0.691125	2.85781e-14	3.97905e-10	7.94376e-17	2.71275e-11	1.35169e-18	6.64029e-09	8.76559e-13	4.92621e-10	1.70931e-18	1.17856e-29	0.00151112	0.0727512	0.993284	1.57536e-05	0.835279	0.949893	0.00013769	0.00526186	0	0.99265	0.555163	0.557145	0.922374	0.473434	0.780723	0.110745
C_6.3_post	0.000304316	2.77192e-06	0.266718	0.0775997	0.000845922	4.4948e-06	0.131904	0.170387	0.175269	0.527612	0.124668	0.997818	0.847084	0.0148607	0.11168	0.361123	0.643952	0.571374	0.942786	0.376005	0.894773	0.99584	0.298425	0.735935	0.830526	0.825498	0.81051	0.740346	0.970777	0.572784	0.560326	0.690394	0.749522	0.703077	0.534073	0.495333	0.634816	0.356767	0.702765	0.598285	0.505822	0.99265	0	4.61997e-32	1.16493e-28	3.43554e-20	1.48562e-16	9.93991e-09	6.59497e-17
C_4.0_post	0.000336896	0.000511452	0.152626	0.0243174	0.000199428	1.2508e-07	0.245799	0.655571	0.496144	0.661064	0.315538	0.542132	0.695215	0.875422	0.44768	0.361848	0.190698	0.265848	0.041503	0.376712	0.161584	0.186	0.232606	0.842198	0.947848	0.586472	0.674212	0.691625	0.802546	0.652148	0.531124	0.685109	0.970318	0.461998	0.18964	0.111164	0.408061	0.0989576	0.157677	0.401915	0.302874	0.555163	4.61997e-32	0	7.2673e-39	7.59057e-30	6.97515e-27	5.57552e-13	2.21671e-10
C_2.5_post	8.97652e-05	0.000370337	0.0551894	0.000768841	0.000478084	1.71974e-08	0.0600376	0.37086	0.297301	0.948869	0.461502	0.645057	0.859149	0.420529	0.755934	0.919157	0.753382	0.691252	0.677954	0.753319	0.772383	0.727053	0.849232	0.44029	0.976886	0.727515	0.831958	0.745958	0.77398	0.912957	0.509958	0.759173	0.873841	0.408283	0.233546	0.167961	0.395726	0.1352	0.249091	0.358146	0.294087	0.557145	1.16493e-28	7.2673e-39	0	1.09284e-47	4.85396e-45	1.13891e-17	5.3972e-10
C_1.6_post	8.6444e-05	0.000939781	0.0153607	6.04294e-06	1.66689e-05	2.0105e-10	0.0434089	0.93456	0.931109	0.857947	0.956219	0.851149	0.689827	0.793414	0.845189	0.793408	0.907007	0.84785	0.463808	0.919168	0.790096	0.573611	0.703421	0.169574	0.762756	0.312223	0.323826	0.364744	0.356519	0.431172	0.235233	0.339831	0.819707	0.336416	0.23697	0.242609	0.243148	0.242809	0.304112	0.215185	0.258894	0.922374	3.43554e-20	7.59057e-30	1.09284e-47	0	4.25845e-51	4.7974e-17	1.07382e-06
C_1.0_post	3.75388e-05	0.000341308	0.0138704	7.5321e-07	0.00038088	1.04719e-11	0.0364371	0.39761	0.502983	0.366916	0.772032	0.658841	0.594982	0.239014	0.577503	0.935906	0.730204	0.763063	0.867695	0.813212	0.885283	0.892373	0.723175	0.668321	0.67347	0.960213	0.887151	0.935032	0.805338	0.933947	0.854935	0.809313	0.581183	0.616112	0.410483	0.320072	0.592534	0.297624	0.370779	0.633076	0.524436	0.473434	1.48562e-16	6.97515e-27	4.85396e-45	4.25845e-51	0	8.29961e-25	1.70134e-05
C_0.7_post	2.57605e-05	6.00334e-05	0.832952	5.4871e-05	0.9981	3.55468e-10	0.0253379	0.125001	0.18169	0.119669	0.675194	0.0584991	0.151378	0.11825	0.931758	0.748436	0.221135	0.251565	0.488195	0.200035	0.477846	0.613933	0.278784	0.340187	0.13036	0.685925	0.680656	0.738726	0.943282	0.395758	0.818479	0.58225	0.835497	0.753212	0.430536	0.29179	0.741955	0.193205	0.425089	0.758714	0.530442	0.780723	9.93991e-09	5.57552e-13	1.13891e-17	4.7974e-17	8.29961e-25	0	0.00788643
G_6.3_post	0.0972556	0.00405202	0.014672	0.557163	0.00950203	0.379836	0.570592	0.0281827	0.0195218	0.54364	0.00783406	0.398794	0.732661	0.00663121	0.0143227	0.0510091	0.0537505	0.0683642	0.0679268	0.0307522	0.351706	0.271386	0.00817447	0.748769	0.412437	0.872028	0.654306	0.608531	0.609869	0.508432	0.687625	0.40612	0.621996	0.565464	0.296726	0.167726	0.557131	0.217066	0.113637	0.650728	0.59861	0.110745	6.59497e-17	2.21671e-10	5.3972e-10	1.07382e-06	1.70134e-05	0.00788643	0
G_4.0_post	0.00895742	0.000473335	0.000124748	0.0878714	1.52876e-05	0.0121295	0.21816	0.0175372	0.0143539	0.402879	0.0298561	0.187906	0.426083	0.12199	0.91111	0.636944	0.667336	0.630585	0.945578	0.753289	0.559378	0.474285	0.963316	0.366056	0.864048	0.646229	0.291786	0.802668	0.380014	0.189422	0.713997	0.962979	0.835635	0.587426	0.612488	0.567291	0.848422	0.37073	0.820066	0.940386	0.47911	0.692807	2.07843e-24	1.49666e-21	6.6851e-24	1.70533e-13	1.42059e-12	3.79222e-05	2.03796e-21
G_2.5_post	0.0312389	0.0431831	0.000100032	0.00264842	7.7484e-06	0.00025783	0.237472	0.450471	0.355637	0.682842	0.472324	0.688713	0.710903	0.84076	0.32856	0.144174	0.244635	0.219924	0.159838	0.125776	0.421643	0.584646	0.144094	0.153325	0.743936	0.987073	0.791645	0.994308	0.841935	0.620871	0.862583	0.838173	0.428697	0.347898	0.358374	0.294901	0.560042	0.192359	0.476968	0.714966	0.366581	0.42968	3.59574e-17	8.33484e-22	7.31452e-31	9.42939e-25	5.28116e-23	3.81898e-08	1.81943e-13
G_1.6_post	0.0110451	0.0099826	0.00092634	0.000112258	0.000567938	4.43435e-06	0.132669	0.406508	0.499301	0.514265	0.64072	0.870866	0.726642	0.454886	0.221753	0.277864	0.585778	0.527685	0.459641	0.513162	0.550526	0.893639	0.799385	0.818171	0.678306	0.574552	0.68487	0.470298	0.479173	0.714231	0.598869	0.494784	0.188899	0.754752	0.542403	0.326836	0.931843	0.337429	0.366724	0.992461	0.755623	0.155649	1.03181e-16	2.6991e-23	1.51912e-36	1.62212e-31	1.14656e-33	3.67589e-12	1.0003e-08
G_1.0_post	0.0021634	0.000650523	0.00406682	0.000119527	0.00130109	1.8393e-05	0.21452	0.251366	0.373593	0.240471	0.705193	0.474805	0.404301	0.194486	0.422629	0.493745	0.839867	0.909244	0.921803	0.972721	0.95081	0.718222	0.566378	0.922883	0.509409	0.462011	0.552496	0.378578	0.450777	0.56248	0.466968	0.367964	0.29431	0.928967	0.708456	0.463539	0.844169	0.479823	0.493634	0.846201	0.909895	0.19764	1.1118e-15	1.72021e-20	2.34206e-30	1.03244e-27	4.31363e-28	6.06909e-15	9.5873e-10
G_0.7_post	0.00284173	7.94394e-05	0.307292	0.000367784	0.31093	4.20321e-05	0.251601	0.52838	0.791387	0.0939576	0.78626	0.673352	0.258325	0.0227997	0.588724	0.583908	0.196571	0.276266	0.233987	0.115812	0.850665	0.593283	0.0241067	0.664582	0.518414	0.876048	0.860728	0.743178	0.823769	0.840091	0.919572	0.747227	0.496448	0.457565	0.235336	0.11821	0.627077	0.131737	0.130215	0.419048	0.30886	0.144377	5.09791e-07	1.71724e-10	1.50889e-14	9.8438e-13	9.62761e-18	5.75881e-24	9.37481e-07
General_Health_post	0.514446	0.395888	0.582911	0.454561	0.18621	0.986681	2.86516e-05	0.145242	0.0861105	0.908509	0.540607	0.0137343	0.784061	0.2812	2.26702e-06	0.367295	0.607831	0.746403	0.212948	0.201699	0.272451	0.377406	0.311873	0.0293225	0.104833	4.42457e-05	8.74433e-05	5.3094e-05	0.000491283	0.000160791	7.87674e-05	3.45793e-05	6.7181e-06	0.00054066	0.00132993	0.00411729	0.000198806	0.0132032	0.00272187	3.32784e-05	0.000380816	0.00621502	0.562242	0.0643767	0.160493	0.518726	0.152986	0.40349	0.508112
General_Vision_post	0.000228067	0.00168265	0.838594	0.453431	0.301011	0.383163	0.00577727	0.10326	0.0560386	0.601595	0.047152	0.122015	0.399296	0.727325	0.119394	0.0774641	0.367526	0.492037	0.13021	0.347657	0.994051	0.666538	0.442749	0.760906	0.0491066	0.48719	0.206681	0.66912	0.167572	0.400313	0.587294	0.794549	0.343871	0.675674	0.185382	0.0923124	0.425669	0.0896652	0.121937	0.230342	0.261849	0.804906	0.884064	0.347897	0.244237	0.235774	0.234334	0.0499589	0.797248
Peripheral_Vision_post	0.0231986	0.0285273	0.85961	0.343686	0.718615	0.399202	0.143384	0.000420209	7.71589e-05	0.767353	0.00116933	0.000231064	0.836016	0.303484	0.00579148	0.729394	0.988248	0.548306	0.27663	0.90097	0.137275	0.962317	0.533245	0.108159	0.158653	0.000501836	0.000371291	0.00184331	0.000554583	0.000410619	0.00108147	0.0117407	0.00357003	0.00963578	0.00167067	0.00261565	0.0026467	0.0030129	0.00274023	0.0016517	0.00301928	0.0341472	0.0131791	0.000802781	0.000382978	0.000709079	0.000295746	0.000170971	0.00760626
Ocular_Pain_post	0.000434123	0.000860385	0.0963055	0.706674	0.0167557	0.157431	0.269769	0.535245	0.147276	0.00432726	0.0421572	0.761727	0.0727645	0.00171894	0.459668	0.200946	0.535963	0.90227	0.0360233	0.278879	0.153725	0.605248	0.00546676	0.937104	0.945375	0.0754744	0.0413581	0.101994	0.0525349	0.0256274	0.157753	0.143815	0.0435042	0.914646	0.945933	0.698255	0.455789	0.60942	0.821639	0.224103	0.832875	0.00758874	0.874452	0.442988	0.552408	0.870267	0.97425	0.204385	0.27057
Color_Vision_post	0.0810103	0.22923	0.217186	0.38484	0.759628	0.34152	0.125137	0.00222061	0.00265689	0.102212	0.132684	2.85113e-05	0.198618	0.349429	0.0286912	0.645064	0.0742865	0.0326286	0.247883	0.0890197	0.019813	0.0508809	0.0168235	0.00732726	0.0268327	0.00137291	0.0215589	0.00109437	0.0109983	0.0578007	0.000158367	0.0126186	0.00882144	9.96811e-09	5.37619e-11	1.76196e-11	2.4122e-08	1.83418e-12	2.43003e-10	3.85393e-07	8.22517e-10	0.534726	0.695292	0.141068	0.169522	0.243527	0.316221	0.170162	0.881837
Role_Limitation_post	0.0123951	0.225953	0.685594	0.934622	0.134132	0.732332	0.0634695	0.00722305	0.00264445	0.992194	0.00825685	0.0151652	0.852322	0.763183	0.0144311	0.100645	0.456721	0.826811	0.0563182	0.578515	0.626823	0.96133	0.529275	0.034714	0.244929	0.00229822	0.00512729	0.0030727	0.0029714	0.0165637	0.00980568	0.0116404	0.000208311	0.0377949	0.0109753	0.0180767	0.0109857	0.0108404	0.0312964	0.0125574	0.0103182	0.00183429	0.966143	0.34629	0.271403	0.266837	0.200823	0.00334338	0.748062
Mental_Health_post	0.000441254	0.237027	0.0297882	0.847579	0.00967167	0.532543	0.538949	0.00369458	0.00172863	0.650973	0.00445005	0.00951427	0.934011	0.485498	0.316479	0.593059	0.303344	0.149615	0.969994	0.302833	0.0507282	0.314116	0.558227	0.155984	0.938384	0.0421304	0.0443113	0.0569774	0.0085416	0.0605775	0.0948642	0.192588	0.0148225	0.235561	0.102486	0.143963	0.10023	0.0678485	0.227398	0.136604	0.131605	0.0214362	0.638459	0.701734	0.678276	0.600181	0.411928	0.00297603	0.302469
Social_Function_post	1.35013e-06	0.000467561	0.971736	0.679126	0.438447	0.939197	0.00166499	0.141101	0.0559094	0.189872	0.0728051	0.12708	0.24079	0.0629179	0.00531779	0.212365	0.160567	0.238024	0.0924407	0.041669	0.735992	0.623658	0.0455895	0.583987	0.327003	0.116327	0.0950666	0.189854	0.0951273	0.0524905	0.305745	0.391711	0.0726046	0.341523	0.103494	0.104176	0.15948	0.126768	0.0813837	0.1892	0.157296	0.170427	0.0300534	0.0009476	0.00195099	0.0013249	0.000848015	3.48372e-06	0.028072
Dependence_post	0.0792018	0.630729	0.124004	0.872463	0.0860814	0.943436	0.024604	0.00568533	0.00398639	0.249261	0.07656	0.000576326	0.357217	0.496252	0.0398552	0.33512	0.0240062	0.0141002	0.124567	0.121314	0.000577845	0.00704948	0.15593	0.11172	0.350197	0.00190733	0.00794783	0.00177036	0.00438462	0.00501894	0.00349128	0.00724466	0.000788785	0.012599	0.0141815	0.0527419	0.00280444	0.0380272	0.072081	0.00646018	0.00901254	0.00370089	0.145765	0.201885	0.316789	0.647624	0.638978	0.225681	0.00330385
Near_Vision_post	0.0270598	0.291619	0.54813	0.7413	0.373022	0.831499	0.00906213	0.0626433	0.0630787	0.602951	0.122994	0.142757	0.675396	0.962056	0.0438065	0.0409315	0.17617	0.210422	0.160683	0.120207	0.589405	0.911671	0.390294	0.800893	0.658813	0.17307	0.179496	0.259491	0.155442	0.240475	0.437741	0.36067	0.0570898	0.555849	0.196023	0.165936	0.34677	0.133389	0.205272	0.434624	0.284397	0.0685227	0.383264	0.0207979	0.0287631	0.0677728	0.0429396	0.000463486	0.101757
Driving_General_post	8.16723e-08	0.0653335	0.00657238	0.977525	0.00126272	0.880324	0.829103	0.0788691	0.0610397	0.631279	0.20939	0.0265042	0.492009	0.71348	0.0317988	0.0347571	0.920814	0.862362	0.919583	0.500769	0.396007	0.309838	0.362814	0.404721	0.668172	0.399814	0.483189	0.354492	0.234625	0.466448	0.535566	0.578326	0.139511	0.114521	0.259812	0.16979	0.516143	0.299138	0.108244	0.530518	0.241913	0.00885524	0.953527	0.626973	0.632954	0.382122	0.241096	0.0139378	0.237515
Distance_Vision_post	2.38321e-06	0.00173281	0.0512731	0.339366	0.00879101	0.526355	0.0103472	0.128522	0.0714511	0.48278	0.122389	0.101011	0.902887	0.0627801	0.00124115	0.00182424	0.107361	0.136098	0.0602997	0.0195156	0.944761	0.880395	0.0195388	0.278861	0.345728	0.0980238	0.131659	0.103738	0.0808524	0.142002	0.106864	0.331511	0.0524213	0.61478	0.15958	0.191282	0.158082	0.176473	0.194152	0.129367	0.231793	0.159367	0.144464	0.017001	0.0177951	0.0223226	0.00823038	9.43137e-05	0.226185
25-item_post	3.1358e-06	0.0106955	0.160253	0.912966	0.0390037	0.650493	0.00947043	0.00641843	0.00164929	0.738872	0.0112531	0.00289278	0.889584	0.275524	0.000948976	0.0896848	0.626033	0.880694	0.164714	0.296803	0.169526	0.561808	0.163447	0.516857	0.951146	0.00330503	0.00371324	0.00561152	0.00218749	0.00367784	0.0126657	0.0234111	0.00057202	0.225464	0.0757302	0.132883	0.0418653	0.116467	0.151814	0.0312487	0.0844928	0.00112301	0.6296	0.328303	0.266365	0.159784	0.130326	0.00122386	0.931579
Driving_Daytime_post	0.0178754	0.0188885	0.233433	0.641527	0.278287	0.66171	0.782686	0.0753636	0.00667746	0.0316231	0.0265318	0.00659207	0.0452221	0.164229	0.518718	0.0967097	0.109068	0.031781	0.494434	0.24469	0.00234176	0.871268	0.574403	0.469056	0.659656	0.778664	0.60923	0.86894	0.703173	0.130324	0.904466	0.65718	0.902962	0.900668	0.473081	0.403233	0.759151	0.360003	0.364474	0.697969	0.794298	0.922591	0.133117	0.010023	0.0553133	0.00827467	0.00669221	0.000340867	0.894067
Driving_Nighttime_post	2.60248e-05	0.0935491	0.28428	0.676908	0.0206191	0.302085	0.474602	0.579932	0.595457	0.779572	0.714783	0.659643	0.954789	0.403621	0.757814	0.0118898	0.0526607	0.0173605	0.328536	0.0369396	0.0460506	0.289411	0.014028	0.000718306	0.00212555	0.00615492	0.0258286	0.00704558	0.0978838	0.029881	0.00855051	0.00780178	0.0437062	8.13511e-09	8.20688e-08	1.06818e-07	8.26909e-07	8.74221e-07	3.25041e-08	9.59232e-06	4.59252e-08	0.298153	0.814138	0.362869	0.613349	0.765981	0.88579	0.269173	0.891119
Driving_Adverse_Conditions_post	2.88277e-07	0.196644	0.129132	0.926351	0.0680768	0.491994	0.542747	0.0659614	0.0563765	0.346157	0.395879	0.00338208	0.292572	0.824301	0.0861576	0.14354	0.472751	0.6363	0.268335	0.95215	0.169475	0.280742	0.57478	0.0395531	0.254586	0.625414	0.649332	0.594085	0.953395	0.966666	0.56875	0.44273	0.799508	0.000656925	0.00167108	0.000739678	0.0107433	0.00260354	0.000299426	0.0106538	0.00132612	0.0217457	0.368612	0.507695	0.685398	0.441204	0.311178	0.190946	0.502312
Spectacle Dependence_Distance_post	0.908173	0.0479562	0.0883238	0.062646	0.808854	0.699062	0.882294	0.03109	0.0972289	0.00153105	0.258011	0.062363	0.012208	0.0132008	0.0022132	0.260527	0.052303	0.021961	0.449495	0.0416959	0.0714733	0.0351017	0.11754	0.0913907	0.15183	0.0282151	0.0848152	0.017769	0.0213172	0.37859	0.0216566	0.0308265	0.0221096	0.0148331	0.0350491	0.0494825	0.0283923	0.0351239	0.0914284	0.0415342	0.0197069	0.326692	0.99456	0.517347	0.734225	0.767344	0.96923	0.542959	0.997683
Spectacle Dependence_Intermediate_post	NA	NA	NA	NA	NA	NA	NA	NA	NA	NA	NA	NA	NA	NA	NA	NA	NA	NA	NA	NA	NA	NA	NA	NA	NA	NA	NA	NA	NA	NA	NA	NA	NA	NA	NA	NA	NA	NA	NA	NA	NA	NA	NA	NA	NA	NA	NA	NA	NA
Spectacle Dependence_Near_post	0.0028759	0.697092	0.00613026	0.706712	0.0195697	0.390004	0.293671	0.377709	0.286712	0.988423	0.541813	0.0450501	0.842243	0.784831	0.35367	0.33641	0.0185274	0.0479382	0.00138332	0.0563991	0.0496226	0.0841115	0.148877	0.0134915	0.110686	0.108927	0.0923273	0.136028	0.280384	0.0537847	0.289363	0.0576063	0.0427945	0.119673	0.419688	0.512453	0.296843	0.825134	0.307309	0.252081	0.287003	0.0867405	0.339361	0.0303911	0.0719034	0.0657165	0.0135592	0.00267607	0.0783544
[truncated: 24 more columns]

## Sheet: Supplemetal Table 4(C) 
Supplemental Table 4 (C) Sample size for calculatiing correlation coefficients for ZXR00V
	UDVA_post	CDVA_post	UIVA_post	CIVA_post	UNVA_post	CNVA_post	WF_4_post_O_Astigmatism	WF_4_post_O_TotalHOA	WF_4_post_O_Third	WF_4_post_O_Fourth	WF_4_post_O_Trefoil	WF_4_post_O_Coma	WF_4_post_O_Tetrafoil	WF_4_post_O_2ndAstig	WF_4_post_O_Spherical	WF_4_post_I_Astigmatism	WF_4_post_I_TotalHOA	WF_4_post_I_Third	WF_4_post_I_Fourth	WF_4_post_I_Trefoil	WF_4_post_I_Coma	WF_4_post_I_Tetrafoil	WF_4_post_I_2ndAstig	WF_4_post_I_Spherical	WF_6_post_O_Astigmatism	WF_6_post_O_TotalHOA	WF_6_post_O_Third	WF_6_post_O_Fourth	WF_6_post_O_Trefoil	WF_6_post_O_Coma	WF_6_post_O_Tetrafoil	WF_6_post_O_2ndAstig	WF_6_post_O_Spherical	WF_6_post_I_Astigmatism	WF_6_post_I_TotalHOA	WF_6_post_I_Third	WF_6_post_I_Fourth	WF_6_post_I_Trefoil	WF_6_post_I_Coma	WF_6_post_I_Tetrafoil	WF_6_post_I_2ndAstig	WF_6_post_I_Spherical	C_6.3_post	C_4.0_post	C_2.5_post	C_1.6_post	C_1.0_post	C_0.7_post	G_6.3_post
UDVA_post	210	210	198	198	210	210	180	180	180	180	180	180	180	180	180	180	180	180	180	180	180	180	180	180	143	143	143	143	143	143	143	143	143	143	143	143	143	143	143	143	143	143	120	120	120	120	120	119	120
CDVA_post	210	210	198	198	210	210	180	180	180	180	180	180	180	180	180	180	180	180	180	180	180	180	180	180	143	143	143	143	143	143	143	143	143	143	143	143	143	143	143	143	143	143	120	120	120	120	120	119	120
UIVA_post	198	198	198	198	198	198	170	170	170	170	170	170	170	170	170	170	170	170	170	170	170	170	170	170	133	133	133	133	133	133	133	133	133	133	133	133	133	133	133	133	133	133	111	111	111	111	111	110	111
CIVA_post	198	198	198	198	198	198	170	170	170	170	170	170	170	170	170	170	170	170	170	170	170	170	170	170	133	133	133	133	133	133	133	133	133	133	133	133	133	133	133	133	133	133	111	111	111	111	111	110	111
UNVA_post	210	210	198	198	210	210	180	180	180	180	180	180	180	180	180	180	180	180	180	180	180	180	180	180	143	143	143	143	143	143	143	143	143	143	143	143	143	143	143	143	143	143	120	120	120	120	120	119	120
CNVA_post	210	210	198	198	210	210	180	180	180	180	180	180	180	180	180	180	180	180	180	180	180	180	180	180	143	143	143	143	143	143	143	143	143	143	143	143	143	143	143	143	143	143	120	120	120	120	120	119	120
WF_4_post_O_Astigmatism	180	180	170	170	180	180	180	180	180	180	180	180	180	180	180	180	180	180	180	180	180	180	180	180	143	143	143	143	143	143	143	143	143	143	143	143	143	143	143	143	143	143	120	120	120	120	120	119	120
WF_4_post_O_TotalHOA	180	180	170	170	180	180	180	180	180	180	180	180	180	180	180	180	180	180	180	180	180	180	180	180	143	143	143	143	143	143	143	143	143	143	143	143	143	143	143	143	143	143	120	120	120	120	120	119	120
WF_4_post_O_Third	180	180	170	170	180	180	180	180	180	180	180	180	180	180	180	180	180	180	180	180	180	180	180	180	143	143	143	143	143	143	143	143	143	143	143	143	143	143	143	143	143	143	120	120	120	120	120	119	120
WF_4_post_O_Fourth	180	180	170	170	180	180	180	180	180	180	180	180	180	180	180	180	180	180	180	180	180	180	180	180	143	143	143	143	143	143	143	143	143	143	143	143	143	143	143	143	143	143	120	120	120	120	120	119	120
WF_4_post_O_Trefoil	180	180	170	170	180	180	180	180	180	180	180	180	180	180	180	180	180	180	180	180	180	180	180	180	143	143	143	143	143	143	143	143	143	143	143	143	143	143	143	143	143	143	120	120	120	120	120	119	120
WF_4_post_O_Coma	180	180	170	170	180	180	180	180	180	180	180	180	180	180	180	180	180	180	180	180	180	180	180	180	143	143	143	143	143	143	143	143	143	143	143	143	143	143	143	143	143	143	120	120	120	120	120	119	120
WF_4_post_O_Tetrafoil	180	180	170	170	180	180	180	180	180	180	180	180	180	180	180	180	180	180	180	180	180	180	180	180	143	143	143	143	143	143	143	143	143	143	143	143	143	143	143	143	143	143	120	120	120	120	120	119	120
WF_4_post_O_2ndAstig	180	180	170	170	180	180	180	180	180	180	180	180	180	180	180	180	180	180	180	180	180	180	180	180	143	143	143	143	143	143	143	143	143	143	143	143	143	143	143	143	143	143	120	120	120	120	120	119	120
WF_4_post_O_Spherical	180	180	170	170	180	180	180	180	180	180	180	180	180	180	180	180	180	180	180	180	180	180	180	180	143	143	143	143	143	143	143	143	143	143	143	143	143	143	143	143	143	143	120	120	120	120	120	119	120
WF_4_post_I_Astigmatism	180	180	170	170	180	180	180	180	180	180	180	180	180	180	180	180	180	180	180	180	180	180	180	180	143	143	143	143	143	143	143	143	143	143	143	143	143	143	143	143	143	143	120	120	120	120	120	119	120
WF_4_post_I_TotalHOA	180	180	170	170	180	180	180	180	180	180	180	180	180	180	180	180	180	180	180	180	180	180	180	180	143	143	143	143	143	143	143	143	143	143	143	143	143	143	143	143	143	143	120	120	120	120	120	119	120
WF_4_post_I_Third	180	180	170	170	180	180	180	180	180	180	180	180	180	180	180	180	180	180	180	180	180	180	180	180	143	143	143	143	143	143	143	143	143	143	143	143	143	143	143	143	143	143	120	120	120	120	120	119	120
WF_4_post_I_Fourth	180	180	170	170	180	180	180	180	180	180	180	180	180	180	180	180	180	180	180	180	180	180	180	180	143	143	143	143	143	143	143	143	143	143	143	143	143	143	143	143	143	143	120	120	120	120	120	119	120
WF_4_post_I_Trefoil	180	180	170	170	180	180	180	180	180	180	180	180	180	180	180	180	180	180	180	180	180	180	180	180	143	143	143	143	143	143	143	143	143	143	143	143	143	143	143	143	143	143	120	120	120	120	120	119	120
WF_4_post_I_Coma	180	180	170	170	180	180	180	180	180	180	180	180	180	180	180	180	180	180	180	180	180	180	180	180	143	143	143	143	143	143	143	143	143	143	143	143	143	143	143	143	143	143	120	120	120	120	120	119	120
WF_4_post_I_Tetrafoil	180	180	170	170	180	180	180	180	180	180	180	180	180	180	180	180	180	180	180	180	180	180	180	180	143	143	143	143	143	143	143	143	143	143	143	143	143	143	143	143	143	143	120	120	120	120	120	119	120
WF_4_post_I_2ndAstig	180	180	170	170	180	180	180	180	180	180	180	180	180	180	180	180	180	180	180	180	180	180	180	180	143	143	143	143	143	143	143	143	143	143	143	143	143	143	143	143	143	143	120	120	120	120	120	119	120
WF_4_post_I_Spherical	180	180	170	170	180	180	180	180	180	180	180	180	180	180	180	180	180	180	180	180	180	180	180	180	143	143	143	143	143	143	143	143	143	143	143	143	143	143	143	143	143	143	120	120	120	120	120	119	120
WF_6_post_O_Astigmatism	143	143	133	133	143	143	143	143	143	143	143	143	143	143	143	143	143	143	143	143	143	143	143	143	143	143	143	143	143	143	143	143	143	143	143	143	143	143	143	143	143	143	120	120	120	120	120	119	120
WF_6_post_O_TotalHOA	143	143	133	133	143	143	143	143	143	143	143	143	143	143	143	143	143	143	143	143	143	143	143	143	143	143	143	143	143	143	143	143	143	143	143	143	143	143	143	143	143	143	120	120	120	120	120	119	120
WF_6_post_O_Third	143	143	133	133	143	143	143	143	143	143	143	143	143	143	143	143	143	143	143	143	143	143	143	143	143	143	143	143	143	143	143	143	143	143	143	143	143	143	143	143	143	143	120	120	120	120	120	119	120
WF_6_post_O_Fourth	143	143	133	133	143	143	143	143	143	143	143	143	143	143	143	143	143	143	143	143	143	143	143	143	143	143	143	143	143	143	143	143	143	143	143	143	143	143	143	143	143	143	120	120	120	120	120	119	120
WF_6_post_O_Trefoil	143	143	133	133	143	143	143	143	143	143	143	143	143	143	143	143	143	143	143	143	143	143	143	143	143	143	143	143	143	143	143	143	143	143	143	143	143	143	143	143	143	143	120	120	120	120	120	119	120
WF_6_post_O_Coma	143	143	133	133	143	143	143	143	143	143	143	143	143	143	143	143	143	143	143	143	143	143	143	143	143	143	143	143	143	143	143	143	143	143	143	143	143	143	143	143	143	143	120	120	120	120	120	119	120
WF_6_post_O_Tetrafoil	143	143	133	133	143	143	143	143	143	143	143	143	143	143	143	143	143	143	143	143	143	143	143	143	143	143	143	143	143	143	143	143	143	143	143	143	143	143	143	143	143	143	120	120	120	120	120	119	120
WF_6_post_O_2ndAstig	143	143	133	133	143	143	143	143	143	143	143	143	143	143	143	143	143	143	143	143	143	143	143	143	143	143	143	143	143	143	143	143	143	143	143	143	143	143	143	143	143	143	120	120	120	120	120	119	120
WF_6_post_O_Spherical	143	143	133	133	143	143	143	143	143	143	143	143	143	143	143	143	143	143	143	143	143	143	143	143	143	143	143	143	143	143	143	143	143	143	143	143	143	143	143	143	143	143	120	120	120	120	120	119	120
WF_6_post_I_Astigmatism	143	143	133	133	143	143	143	143	143	143	143	143	143	143	143	143	143	143	143	143	143	143	143	143	143	143	143	143	143	143	143	143	143	143	143	143	143	143	143	143	143	143	120	120	120	120	120	119	120
WF_6_post_I_TotalHOA	143	143	133	133	143	143	143	143	143	143	143	143	143	143	143	143	143	143	143	143	143	143	143	143	143	143	143	143	143	143	143	143	143	143	143	143	143	143	143	143	143	143	120	120	120	120	120	119	120
WF_6_post_I_Third	143	143	133	133	143	143	143	143	143	143	143	143	143	143	143	143	143	143	143	143	143	143	143	143	143	143	143	143	143	143	143	143	143	143	143	143	143	143	143	143	143	143	120	120	120	120	120	119	120
WF_6_post_I_Fourth	143	143	133	133	143	143	143	143	143	143	143	143	143	143	143	143	143	143	143	143	143	143	143	143	143	143	143	143	143	143	143	143	143	143	143	143	143	143	143	143	143	143	120	120	120	120	120	119	120
WF_6_post_I_Trefoil	143	143	133	133	143	143	143	143	143	143	143	143	143	143	143	143	143	143	143	143	143	143	143	143	143	143	143	143	143	143	143	143	143	143	143	143	143	143	143	143	143	143	120	120	120	120	120	119	120
WF_6_post_I_Coma	143	143	133	133	143	143	143	143	143	143	143	143	143	143	143	143	143	143	143	143	143	143	143	143	143	143	143	143	143	143	143	143	143	143	143	143	143	143	143	143	143	143	120	120	120	120	120	119	120
WF_6_post_I_Tetrafoil	143	143	133	133	143	143	143	143	143	143	143	143	143	143	143	143	143	143	143	143	143	143	143	143	143	143	143	143	143	143	143	143	143	143	143	143	143	143	143	143	143	143	120	120	120	120	120	119	120
WF_6_post_I_2ndAstig	143	143	133	133	143	143	143	143	143	143	143	143	143	143	143	143	143	143	143	143	143	143	143	143	143	143	143	143	143	143	143	143	143	143	143	143	143	143	143	143	143	143	120	120	120	120	120	119	120
WF_6_post_I_Spherical	143	143	133	133	143	143	143	143	143	143	143	143	143	143	143	143	143	143	143	143	143	143	143	143	143	143	143	143	143	143	143	143	143	143	143	143	143	143	143	143	143	143	120	120	120	120	120	119	120
C_6.3_post	120	120	111	111	120	120	120	120	120	120	120	120	120	120	120	120	120	120	120	120	120	120	120	120	120	120	120	120	120	120	120	120	120	120	120	120	120	120	120	120	120	120	120	120	120	120	120	119	120
C_4.0_post	120	120	111	111	120	120	120	120	120	120	120	120	120	120	120	120	120	120	120	120	120	120	120	120	120	120	120	120	120	120	120	120	120	120	120	120	120	120	120	120	120	120	120	120	120	120	120	119	120
C_2.5_post	120	120	111	111	120	120	120	120	120	120	120	120	120	120	120	120	120	120	120	120	120	120	120	120	120	120	120	120	120	120	120	120	120	120	120	120	120	120	120	120	120	120	120	120	120	120	120	119	120
C_1.6_post	120	120	111	111	120	120	120	120	120	120	120	120	120	120	120	120	120	120	120	120	120	120	120	120	120	120	120	120	120	120	120	120	120	120	120	120	120	120	120	120	120	120	120	120	120	120	120	119	120
C_1.0_post	120	120	111	111	120	120	120	120	120	120	120	120	120	120	120	120	120	120	120	120	120	120	120	120	120	120	120	120	120	120	120	120	120	120	120	120	120	120	120	120	120	120	120	120	120	120	120	119	120
C_0.7_post	119	119	110	110	119	119	119	119	119	119	119	119	119	119	119	119	119	119	119	119	119	119	119	119	119	119	119	119	119	119	119	119	119	119	119	119	119	119	119	119	119	119	119	119	119	119	119	119	119
G_6.3_post	120	120	111	111	120	120	120	120	120	120	120	120	120	120	120	120	120	120	120	120	120	120	120	120	120	120	120	120	120	120	120	120	120	120	120	120	120	120	120	120	120	120	120	120	120	120	120	119	120
G_4.0_post	120	120	111	111	120	120	120	120	120	120	120	120	120	120	120	120	120	120	120	120	120	120	120	120	120	120	120	120	120	120	120	120	120	120	120	120	120	120	120	120	120	120	120	120	120	120	120	119	120
G_2.5_post	120	120	111	111	120	120	120	120	120	120	120	120	120	120	120	120	120	120	120	120	120	120	120	120	120	120	120	120	120	120	120	120	120	120	120	120	120	120	120	120	120	120	120	120	120	120	120	119	120
G_1.6_post	120	120	111	111	120	120	120	120	120	120	120	120	120	120	120	120	120	120	120	120	120	120	120	120	120	120	120	120	120	120	120	120	120	120	120	120	120	120	120	120	120	120	120	120	120	120	120	119	120
G_1.0_post	120	120	111	111	120	120	120	120	120	120	120	120	120	120	120	120	120	120	120	120	120	120	120	120	120	120	120	120	120	120	120	120	120	120	120	120	120	120	120	120	120	120	120	120	120	120	120	119	120
G_0.7_post	120	120	111	111	120	120	120	120	120	120	120	120	120	120	120	120	120	120	120	120	120	120	120	120	120	120	120	120	120	120	120	120	120	120	120	120	120	120	120	120	120	120	120	120	120	120	120	119	120
General_Health_post	98	98	90	90	98	98	98	98	98	98	98	98	98	98	98	98	98	98	98	98	98	98	98	98	98	98	98	98	98	98	98	98	98	98	98	98	98	98	98	98	98	98	98	98	98	98	98	97	98
General_Vision_post	98	98	90	90	98	98	98	98	98	98	98	98	98	98	98	98	98	98	98	98	98	98	98	98	98	98	98	98	98	98	98	98	98	98	98	98	98	98	98	98	98	98	98	98	98	98	98	97	98
Peripheral_Vision_post	206	206	196	196	206	206	180	180	180	180	180	180	180	180	180	180	180	180	180	180	180	180	180	180	143	143	143	143	143	143	143	143	143	143	143	143	143	143	143	143	143	143	120	120	120	120	120	119	120
Ocular_Pain_post	98	98	90	90	98	98	98	98	98	98	98	98	98	98	98	98	98	98	98	98	98	98	98	98	98	98	98	98	98	98	98	98	98	98	98	98	98	98	98	98	98	98	98	98	98	98	98	97	98
Color_Vision_post	206	206	196	196	206	206	180	180	180	180	180	180	180	180	180	180	180	180	180	180	180	180	180	180	143	143	143	143	143	143	143	143	143	143	143	143	143	143	143	143	143	143	120	120	120	120	120	119	120
Role_Limitation_post	98	98	90	90	98	98	98	98	98	98	98	98	98	98	98	98	98	98	98	98	98	98	98	98	98	98	98	98	98	98	98	98	98	98	98	98	98	98	98	98	98	98	98	98	98	98	98	97	98
Mental_Health_post	98	98	90	90	98	98	98	98	98	98	98	98	98	98	98	98	98	98	98	98	98	98	98	98	98	98	98	98	98	98	98	98	98	98	98	98	98	98	98	98	98	98	98	98	98	98	98	97	98
Social_Function_post	98	98	90	90	98	98	98	98	98	98	98	98	98	98	98	98	98	98	98	98	98	98	98	98	98	98	98	98	98	98	98	98	98	98	98	98	98	98	98	98	98	98	98	98	98	98	98	97	98
Dependence_post	98	98	90	90	98	98	98	98	98	98	98	98	98	98	98	98	98	98	98	98	98	98	98	98	98	98	98	98	98	98	98	98	98	98	98	98	98	98	98	98	98	98	98	98	98	98	98	97	98
Near_Vision_post	98	98	90	90	98	98	98	98	98	98	98	98	98	98	98	98	98	98	98	98	98	98	98	98	98	98	98	98	98	98	98	98	98	98	98	98	98	98	98	98	98	98	98	98	98	98	98	97	98
Driving_General_post	94	94	86	86	94	94	94	94	94	94	94	94	94	94	94	94	94	94	94	94	94	94	94	94	94	94	94	94	94	94	94	94	94	94	94	94	94	94	94	94	94	94	94	94	94	94	94	93	94
Distance_Vision_post	98	98	90	90	98	98	98	98	98	98	98	98	98	98	98	98	98	98	98	98	98	98	98	98	98	98	98	98	98	98	98	98	98	98	98	98	98	98	98	98	98	98	98	98	98	98	98	97	98
25-item_post	98	98	90	90	98	98	98	98	98	98	98	98	98	98	98	98	98	98	98	98	98	98	98	98	98	98	98	98	98	98	98	98	98	98	98	98	98	98	98	98	98	98	98	98	98	98	98	97	98
Driving_Daytime_post	178	178	170	170	178	178	154	154	154	154	154	154	154	154	154	154	154	154	154	154	154	154	154	154	124	124	124	124	124	124	124	124	124	124	124	124	124	124	124	124	124	124	104	104	104	104	104	103	104
Driving_Nighttime_post	170	170	162	162	170	170	148	148	148	148	148	148	148	148	148	148	148	148	148	148	148	148	148	148	121	121	121	121	121	121	121	121	121	121	121	121	121	121	121	121	121	121	102	102	102	102	102	101	102
Driving_Adverse_Conditions_post	178	178	172	172	178	178	156	156	156	156	156	156	156	156	156	156	156	156	156	156	156	156	156	156	127	127	127	127	127	127	127	127	127	127	127	127	127	127	127	127	127	127	107	107	107	107	107	106	107
Spectacle Dependence_Distance_post	200	200	190	190	200	200	174	174	174	174	174	174	174	174	174	174	174	174	174	174	174	174	174	174	139	139	139	139	139	139	139	139	139	139	139	139	139	139	139	139	139	139	116	116	116	116	116	115	116
Spectacle Dependence_Intermediate_post	200	200	190	190	200	200	174	174	174	174	174	174	174	174	174	174	174	174	174	174	174	174	174	174	139	139	139	139	139	139	139	139	139	139	139	139	139	139	139	139	139	139	116	116	116	116	116	115	116
Spectacle Dependence_Near_post	200	200	190	190	200	200	174	174	174	174	174	174	174	174	174	174	174	174	174	174	174	174	174	174	139	139	139	139	139	139	139	139	139	139	139	139	139	139	139	139	139	139	116	116	116	116	116	115	116
[truncated: 24 more columns]
